# Supplementary material for: Bis(4-amino­pyridinium) sulfate monohydrate
Source: Acta Crystallogr Sect E Struct Rep Online. 2010 Aug 11;66(Pt 9):o2250–1. doi: 10.1107/S1600536810030941 (PMC3007857; doi:10.1107/S1600536810030941)
Supplement: Supplementary file 1 [file e-66-o2250-sup1.cif]

##############################################################################
###                                                                        ###
###        Electronic paper (Acta Crystallographica Section E)             ###
###                                                                        ###
##############################################################################
#                                                                            #
# This CIF contains the data in a paper accepted for publication in Acta     #
# Crystallographica Section E. It conforms to the requirements of Notes      #
# for Authors for Section E, and has been peer reviewed under the auspices   #
# of the IUCr Commission on Journals.                                        #
#                                                                            #
# Full details of the Crystallographic Information File format               #
# are given in the paper "The Crystallographic Information File (CIF):       #
# a New Standard Archive File for Crystallography" by S. R. Hall, F. H.      #
# Allen and I. D. Brown [Acta Cryst. (1991), A47, 655-685].                  #
#                                                                            #
# The current version of the core CIF dictionary is obtainable from          #
# ftp://ftp.iucr.org/pub/cif_core.dic. The current version number is 2.4.    #
#                                                                            #
# Software is freely available for graphical display of the structure(s) in  #
# this CIF.  For information consult the CIF home page http://www.iucr.org/  #
# cif/home.html                                                              #
#                                                                            #
# This file may be used for bona fide research purposes within the           #
# scientific community so long as proper attribution is given to the journal # 
# article from which it was obtained.                                        #
#                                                                            #
##############################################################################
                                             
data_global
_audit_creation_method     'form.cif (version 2.0)'
_journal_data_validation_number     ?
_journal_date_recd_electronic     2010-07-26
_journal_date_accepted     2010-08-03
_journal_name_full     'Acta Crystallographica, Section E'
_journal_year     2010
_journal_volume     66
_journal_issue      9
_journal_page_first     o2250
_journal_page_last     o2251
_journal_paper_category     QO
_journal_coeditor_code     BT5310
_publ_contact_author_name     'Prof. Fun, Hoong-Kun'
_publ_contact_author_address
;
      X-ray Crystallography Unit
      School of Physics
      Universiti Sains Malaysia
      11800 USM, Penang
      MALAYSIA
;
_publ_contact_author_email     'hkfun@usm.my'
_publ_contact_author_fax     '604 6579150'
_publ_contact_author_phone     '604 6533652'
_publ_section_title
;
Bis(4-aminopyridinium) sulfate monohydrate
;
loop_
    _publ_author_name
    _publ_author_footnote
    _publ_author_address
    'Ching Kheng Quah'
;
      Thomson Reuters ResearcherID: A-5525-2009.
;
;
      X-ray Crystallography Unit
      School of Physics
      Universiti Sains Malaysia
      11800 USM, Penang
      Malaysia
;
    'Hoong-Kun Fun'
;
      Thomson Reuters ResearcherID: A-3561-2009.
;
;     X-ray Crystallography Unit
      School of Physics
      Universiti Sains Malaysia
      11800 USM, Penang
      Malaysia
;
    'Arun M. Isloor' ?
;
      Organic Chemistry Division
      Department of Chemistry
      National Institute of Technology--Karnataka
      Surathkal, Mangalore 575 025
      India
;
    'Nishitha Isloor' ?
;
      Biotechnology Division
      Chemical Engineering Department
      National Institute of Technology--Karnataka
      Surathkal, Mangalore 575 025
      India
;
data_I
_audit_creation_method     SHELXL-97
_chemical_name_systematic
;
Bis(4-aminopyridinium) sulfate monohydrate
;
_chemical_name_common     ?
_chemical_formula_moiety     '2(C5 H7 N2 +), O4 S 2-, H2 O'
_chemical_formula_sum     'C10 H16 N4 O5 S'
_chemical_formula_iupac     '2C5 H7 N2 +, S O4 2-, H2 O'
_chemical_formula_weight     304.33
_chemical_melting_point     ?
_symmetry_cell_setting     triclinic
_symmetry_space_group_name_H-M     'P -1'
_symmetry_space_group_name_Hall     '-P 1'
loop_
    _symmetry_equiv_pos_as_xyz
    'x, y, z'
    '-x, -y, -z'
_cell_length_a     6.44340(10)
_cell_length_b     8.41530(10)
_cell_length_c     12.4488(2)
_cell_angle_alpha     96.3650(10)
_cell_angle_beta     97.5340(10)
_cell_angle_gamma     95.3870(10)
_cell_volume     661.022(17)
_cell_formula_units_Z     2
_cell_measurement_reflns_used     3597
_cell_measurement_theta_min     3.13
_cell_measurement_theta_max     30.06
_cell_measurement_temperature     100.00(10)
_exptl_crystal_description     'plate'
_exptl_crystal_colour     'colourless'
_exptl_crystal_size_max     0.331
_exptl_crystal_size_mid     0.248
_exptl_crystal_size_min     0.072
_exptl_crystal_density_diffrn     1.529
_exptl_crystal_density_meas     ?
_exptl_crystal_density_method     'not measured'
_exptl_crystal_F_000     320
_exptl_absorpt_coefficient_mu     0.272
_exptl_absorpt_correction_type     multi-scan
_exptl_absorpt_process_details     '(<i>SADABS</i>; Bruker, 2009)'
_exptl_absorpt_correction_T_min     0.9155
_exptl_absorpt_correction_T_max     0.9807
_exptl_special_details
;
The crystal was placed in the cold stream of an Oxford Cyrosystems Cobra
open-flow nitrogen cryostat (Cosier & Glazer, 1986) operating at 100.0 (1) K.
;
_diffrn_ambient_temperature     100
_diffrn_radiation_type     MoK\a
_diffrn_radiation_wavelength     0.71073
_diffrn_radiation_source     'fine-focus sealed tube'
_diffrn_radiation_monochromator     graphite
_diffrn_measurement_device_type
;
Bruker SMART APEXII CCD area-detector diffractometer
;
_diffrn_measurement_method     '\f and \w scans'
_diffrn_detector_area_resol_mean     ?
_diffrn_reflns_number     10717
_diffrn_reflns_av_R_equivalents     0.0270
_diffrn_reflns_av_sigmaI/netI     0.0332
_diffrn_reflns_theta_min     1.66
_diffrn_reflns_theta_max     30.00
_diffrn_reflns_theta_full     30.00
_diffrn_measured_fraction_theta_max     0.995
_diffrn_measured_fraction_theta_full     0.995
_diffrn_reflns_limit_h_min     -9
_diffrn_reflns_limit_h_max     9
_diffrn_reflns_limit_k_min     -11
_diffrn_reflns_limit_k_max     11
_diffrn_reflns_limit_l_min     -17
_diffrn_reflns_limit_l_max     17
_diffrn_standards_number     0
_diffrn_standards_interval_count     .
_diffrn_standards_interval_time     .
_diffrn_standards_decay_%     ?
_refine_special_details
;
Refinement of <i>F</i>^2^ against ALL reflections. The weighted <i>R</i>-factor
<i>wR</i> and goodness of fit <i>S</i> are based on <i>F</i>^2^, conventional
<i>R</i>-factors <i>R</i> are based on <i>F</i>, with <i>F</i> set to zero for
negative <i>F</i>^2^. The threshold expression of <i>F</i>^2^ >
\s(<i>F</i>^2^) is used only for calculating <i>R</i>-factors(gt) <i>etc</i>.
and is not relevant to the choice of reflections for refinement.
<i>R</i>-factors based on <i>F</i>^2^ are statistically about twice as large
as those based on <i>F</i>, and <i>R</i>- factors based on ALL data will be
even larger.
;
_reflns_number_total     3839
_reflns_number_gt     3279
_reflns_threshold_expression     I>2\s(I)
_refine_ls_structure_factor_coef     Fsqd
_refine_ls_matrix_type     full
_refine_ls_R_factor_all     0.0485
_refine_ls_R_factor_gt     0.0398
_refine_ls_wR_factor_gt     0.0981
_refine_ls_wR_factor_ref     0.1057
_refine_ls_goodness_of_fit_ref     1.059
_refine_ls_restrained_S_all     1.059
_refine_ls_number_reflns     3839
_refine_ls_number_parameters     259
_refine_ls_number_restraints     0
_refine_ls_hydrogen_treatment     mixed
_refine_ls_weighting_scheme     calc
_refine_ls_weighting_details
         'calc w=1/[\s^2^(Fo^2^)+(0.0441P)^2^+0.4122P] where P=(Fo^2^+2Fc^2^)/3'
_atom_sites_solution_hydrogens     geom
_atom_sites_solution_primary     direct
_atom_sites_solution_secondary     difmap
_refine_ls_shift/su_max     ?
_refine_ls_shift/su_max_lt     0.001
_refine_ls_shift/su_mean     0.000
_refine_diff_density_max     0.585
_refine_diff_density_min     -0.546
_refine_ls_extinction_method     none
_refine_ls_extinction_coef     ?
loop_
    _atom_type_symbol
    _atom_type_description
    _atom_type_scat_dispersion_real
    _atom_type_scat_dispersion_imag
    _atom_type_scat_source
    'C' 'C' 0.0033 0.0016
                         'International Tables Vol C Tables 4.2.6.8 and 6.1.1.4'
    'H' 'H' 0.0000 0.0000
                         'International Tables Vol C Tables 4.2.6.8 and 6.1.1.4'
    'N' 'N' 0.0061 0.0033
                         'International Tables Vol C Tables 4.2.6.8 and 6.1.1.4'
    'O' 'O' 0.0106 0.0060
                         'International Tables Vol C Tables 4.2.6.8 and 6.1.1.4'
    'S' 'S' 0.1246 0.1234
                         'International Tables Vol C Tables 4.2.6.8 and 6.1.1.4'
_computing_data_collection     'APEX2 (Bruker, 2009)'
_computing_cell_refinement     'SAINT (Bruker, 2009)'
_computing_data_reduction     'SAINT (Bruker, 2009)'
_computing_structure_solution     'SHELXTL (Sheldrick, 2008)'
_computing_structure_refinement     'SHELXTL (Sheldrick, 2008)'
_computing_molecular_graphics     'SHELXTL (Sheldrick, 2008)'
_computing_publication_material
;
SHELXTL (Sheldrick, 2008) and PLATON (Spek, 2009)
;
loop_
    _atom_site_type_symbol
    _atom_site_label
    _atom_site_fract_x
    _atom_site_fract_y
    _atom_site_fract_z
    _atom_site_U_iso_or_equiv
    _atom_site_adp_type
    _atom_site_calc_flag
    _atom_site_refinement_flags
    _atom_site_occupancy
    _atom_site_disorder_assembly
    _atom_site_disorder_group
    S S1 0.41695(5) 0.12500(4) 0.29301(3) 0.01520(10) Uani d . 1 . .
    O O4 0.28974(17) 0.13054(13) 0.38487(9) 0.0210(2) Uani d . 1 . .
    O O3 0.52927(17) 0.28476(13) 0.29263(10) 0.0217(2) Uani d . 1 . .
    O O2 0.56565(18) 0.00390(14) 0.30613(10) 0.0256(3) Uani d . 1 . .
    O O1 0.27120(18) 0.08095(15) 0.18901(10) 0.0277(3) Uani d . 1 . .
    N N2 -0.0310(2) 0.34101(15) 0.35023(11) 0.0172(2) Uani d . 1 . .
    C C5 0.2971(2) 0.72142(18) 0.42897(12) 0.0182(3) Uani d . 1 . .
    H H5A 0.4373 0.7607 0.4527 0.022 Uiso calc R 1 . .
    N N1 0.1519(2) 0.82613(16) 0.41396(11) 0.0192(3) Uani d . 1 . .
    C C3 0.0277(2) 0.49838(17) 0.37303(11) 0.0144(3) Uani d . 1 . .
    C C2 -0.1204(2) 0.61239(18) 0.36079(12) 0.0168(3) Uani d . 1 . .
    H H2A -0.2625 0.5775 0.3392 0.020 Uiso calc R 1 . .
    O O1W 0.8386(2) 0.96841(16) 0.15025(14) 0.0355(3) Uani d . 1 . .
    C C4 0.2413(2) 0.55943(17) 0.40997(11) 0.0160(3) Uani d . 1 . .
    H H4A 0.3428 0.4891 0.4212 0.019 Uiso calc R 1 . .
    C C1 -0.0540(2) 0.77280(18) 0.38069(12) 0.0189(3) Uani d . 1 . .
    H H1A -0.1514 0.8467 0.3713 0.023 Uiso calc R 1 . .
    C C2A 0.7722(12) 0.4735(7) 1.0588(7) 0.0238(7) Uani d P 0.568(4) A 1
    H H2AA 0.8019 0.5311 1.1282 0.029 Uiso calc PR 0.568(4) A 1
    C C1A 0.7613(4) 0.3094(4) 1.0482(3) 0.0238(7) Uani d P 0.568(4) A 1
    H H1AA 0.7854 0.2567 1.1097 0.029 Uiso calc PR 0.568(4) A 1
    C C5A 0.6790(11) 0.2982(7) 0.8591(6) 0.0237(11) Uani d P 0.568(4) A 1
    H H5AA 0.6461 0.2370 0.7910 0.028 Uiso calc PR 0.568(4) A 1
    C C4A 0.6891(9) 0.4594(7) 0.8661(5) 0.0175(10) Uani d P 0.568(4) A 1
    H H4AA 0.6624 0.5082 0.8030 0.021 Uiso calc PR 0.568(4) A 1
    N N2A 0.7527(4) 0.7162(3) 0.9771(2) 0.0185(6) Uani d P 0.568(4) A 1
    H H2NA 0.7286 0.7515 0.9160 0.028 Uiso d PR 0.568(4) A 1
    H H1NA 0.7770 0.7672 1.0350 0.028 Uiso d PR 0.568(4) A 1
    C C3A 0.7401(4) 0.5559(4) 0.9691(2) 0.0134(6) Uani d P 0.568(4) A 1
    N N1A 0.7155(4) 0.2243(4) 0.9482(3) 0.0263(7) Uani d P 0.568(4) A 1
    H H1AB 0.7039 0.1217 0.9350 0.032 Uiso d PR 0.568(4) A 1
    N N2B 0.7174(5) 0.1525(5) 0.9860(3) 0.0219(8) Uani d P 0.432(4) A 2
    H H1NB 0.7542 0.1178 1.0500 0.033 Uiso d PR 0.432(4) A 2
    H H2NB 0.7106 0.0855 0.9312 0.033 Uiso d PR 0.432(4) A 2
    C C1B 0.7723(6) 0.5882(5) 1.0409(4) 0.0270(10) Uani d P 0.432(4) A 2
    H H1BB 0.7821 0.6760 1.0868 0.040 Uiso d PR 0.432(4) A 2
    N N1B 0.7377(5) 0.6283(6) 0.9395(4) 0.0257(9) Uani d P 0.432(4) A 2
    H H1BA 0.7421 0.7279 0.9294 0.038 Uiso d PR 0.432(4) A 2
    C C3B 0.7256(5) 0.3062(6) 0.9719(3) 0.0173(8) Uani d P 0.432(4) A 2
    C C4B 0.6880(12) 0.3543(9) 0.8640(6) 0.0168(13) Uani d P 0.432(4) A 2
    H H4BA 0.6584 0.2771 0.8030 0.020 Uiso calc PR 0.432(4) A 2
    C C5B 0.6959(13) 0.5103(9) 0.8524(7) 0.0208(13) Uani d P 0.432(4) A 2
    H H5BA 0.6721 0.5400 0.7824 0.025 Uiso calc PR 0.432(4) A 2
    C C2B 0.7688(12) 0.4344(6) 1.0631(6) 0.0153(12) Uani d P 0.432(4) A 2
    H H2BA 0.7932 0.4112 1.1347 0.018 Uiso calc PR 0.432(4) A 2
    H H1W1 0.750(5) 0.985(4) 0.201(3) 0.067(9) Uiso d . 1 . .
    H H2W1 0.963(5) 1.006(3) 0.172(2) 0.054(8) Uiso d . 1 . .
    H H1N1 0.193(3) 0.929(3) 0.4163(18) 0.033(6) Uiso d . 1 . .
    H H1N2 0.061(4) 0.275(3) 0.3623(17) 0.031(6) Uiso d . 1 . .
    H H2N2 -0.163(3) 0.309(2) 0.3310(16) 0.023(5) Uiso d . 1 . .
loop_
    _atom_site_aniso_label
    _atom_site_aniso_U_11
    _atom_site_aniso_U_22
    _atom_site_aniso_U_33
    _atom_site_aniso_U_12
    _atom_site_aniso_U_13
    _atom_site_aniso_U_23
    S1 0.01105(16) 0.01034(16) 0.02362(18) 0.00082(11) 0.00082(12) 0.00180(12)
    O4 0.0194(5) 0.0152(5) 0.0305(6) 0.0027(4) 0.0077(4) 0.0058(4)
    O3 0.0194(5) 0.0141(5) 0.0311(6) -0.0032(4) 0.0040(4) 0.0044(4)
    O2 0.0208(6) 0.0197(5) 0.0401(7) 0.0100(4) 0.0077(5) 0.0098(5)
    O1 0.0191(5) 0.0286(6) 0.0303(6) 0.0024(5) -0.0056(5) -0.0071(5)
    N2 0.0142(6) 0.0140(6) 0.0232(6) 0.0016(5) 0.0031(5) 0.0004(5)
    C5 0.0158(6) 0.0202(7) 0.0181(6) -0.0016(5) 0.0036(5) 0.0021(5)
    N1 0.0226(6) 0.0137(6) 0.0217(6) -0.0008(5) 0.0062(5) 0.0027(5)
    C3 0.0158(6) 0.0156(6) 0.0123(6) 0.0011(5) 0.0036(5) 0.0026(5)
    C2 0.0152(6) 0.0182(7) 0.0176(6) 0.0024(5) 0.0028(5) 0.0032(5)
    O1W 0.0192(6) 0.0249(6) 0.0622(10) 0.0008(5) 0.0094(6) 0.0017(6)
    C4 0.0145(6) 0.0175(7) 0.0163(6) 0.0025(5) 0.0024(5) 0.0029(5)
    C1 0.0206(7) 0.0169(7) 0.0210(7) 0.0049(5) 0.0052(5) 0.0048(5)
    C2A 0.0165(11) 0.0299(17) 0.0289(14) 0.0066(10) 0.0065(9) 0.0130(11)
    C1A 0.0165(11) 0.0299(17) 0.0289(14) 0.0066(10) 0.0065(9) 0.0130(11)
    C5A 0.0209(17) 0.016(3) 0.0340(19) 0.003(2) 0.0088(13) -0.005(2)
    C4A 0.0193(15) 0.015(3) 0.0171(19) 0.001(2) 0.0023(12) -0.0004(19)
    N2A 0.0209(11) 0.0122(13) 0.0214(11) 0.0026(8) 0.0036(8) -0.0034(9)
    C3A 0.0089(11) 0.0152(14) 0.0161(15) 0.0024(9) 0.0029(9) 0.0000(11)
    N1A 0.0228(13) 0.0104(15) 0.0475(19) 0.0020(11) 0.0117(12) 0.0029(15)
    N2B 0.0266(17) 0.0202(18) 0.0188(15) 0.0024(13) 0.0015(12) 0.0037(13)
    C1B 0.0173(18) 0.025(2) 0.036(3) -0.0006(14) 0.0071(16) -0.0072(18)
    N1B 0.0165(16) 0.015(2) 0.047(2) 0.0037(13) 0.0092(14) 0.004(2)
    C3B 0.0114(15) 0.020(2) 0.020(2) 0.0028(14) 0.0025(12) 0.0010(16)
    C4B 0.019(2) 0.018(4) 0.016(2) 0.005(3) 0.0026(15) 0.007(3)
    C5B 0.018(2) 0.017(4) 0.030(3) 0.007(3) 0.0061(17) 0.008(2)
    C2B 0.0112(16) 0.029(3) 0.0062(16) 0.004(2) 0.0031(12) 0.002(2)
_geom_special_details
;
All e.s.d.'s (except the e.s.d. in the dihedral angle between two l.s. planes)
are estimated using the full covariance matrix. The cell e.s.d.'s are taken
into account individually in the estimation of e.s.d.'s in distances, angles
and torsion angles; correlations between e.s.d.'s in cell parameters are only
used when they are defined by crystal symmetry. An approximate (isotropic)
treatment of cell e.s.d.'s is used for estimating e.s.d.'s involving l.s.
planes.
;
loop_
    _geom_bond_atom_site_label_1
    _geom_bond_atom_site_label_2
    _geom_bond_site_symmetry_2
    _geom_bond_distance
    _geom_bond_publ_flag
    S1 O3 . 1.4666(11) ?
    S1 O2 . 1.4706(11) ?
    S1 O1 . 1.4849(12) ?
    S1 O4 . 1.4909(12) ?
    N2 C3 . 1.3311(18) ?
    N2 H1N2 . 0.86(2) ?
    N2 H2N2 . 0.86(2) ?
    C5 N1 . 1.354(2) ?
    C5 C4 . 1.363(2) ?
    C5 H5A . 0.9300 ?
    N1 C1 . 1.355(2) ?
    N1 H1N1 . 0.88(2) ?
    C3 C4 . 1.4208(19) ?
    C3 C2 . 1.421(2) ?
    C2 C1 . 1.362(2) ?
    C2 H2A . 0.9300 ?
    O1W H1W1 . 0.91(3) ?
    O1W H2W1 . 0.83(3) ?
    C4 H4A . 0.9300 ?
    C1 H1A . 0.9300 ?
    C2A C1A . 1.366(6) ?
    C2A C3A . 1.381(8) ?
    C2A H2AA . 0.9300 ?
    C1A N1A . 1.347(5) ?
    C1A H1AA . 0.9300 ?
    C5A N1A . 1.335(9) ?
    C5A C4A . 1.345(5) ?
    C5A H5AA . 0.9300 ?
    C4A C3A . 1.422(6) ?
    C4A H4AA . 0.9300 ?
    N2A C3A . 1.335(4) ?
    N2A H2NA . 0.8477 ?
    N2A H1NA . 0.7856 ?
    N1A H1AB . 0.8555 ?
    N2B C3B . 1.321(6) ?
    N2B H1NB . 0.8900 ?
    N2B H2NB . 0.8295 ?
    C1B N1B . 1.339(6) ?
    C1B C2B . 1.352(6) ?
    C1B H1BB . 0.8750 ?
    N1B C5B . 1.367(11) ?
    N1B H2NA . 1.1125 ?
    N1B H1BA . 0.8600 ?
    C3B C4B . 1.443(8) ?
    C3B C2B . 1.456(8) ?
    C4B C5B . 1.334(7) ?
    C4B H4BA . 0.9300 ?
    C5B H5BA . 0.9300 ?
    C2B H2BA . 0.9300 ?
loop_
    _geom_angle_atom_site_label_1
    _geom_angle_atom_site_label_2
    _geom_angle_atom_site_label_3
    _geom_angle_site_symmetry_1
    _geom_angle_site_symmetry_3
    _geom_angle
    _geom_angle_publ_flag
    O3 S1 O2 . . 110.89(7) ?
    O3 S1 O1 . . 109.12(7) ?
    O2 S1 O1 . . 109.99(7) ?
    O3 S1 O4 . . 109.09(7) ?
    O2 S1 O4 . . 109.35(7) ?
    O1 S1 O4 . . 108.35(7) ?
    C3 N2 H1N2 . . 119.4(15) ?
    C3 N2 H2N2 . . 118.3(13) ?
    H1N2 N2 H2N2 . . 121.9(19) ?
    N1 C5 C4 . . 121.14(13) ?
    N1 C5 H5A . . 119.4 ?
    C4 C5 H5A . . 119.4 ?
    C5 N1 C1 . . 120.88(13) ?
    C5 N1 H1N1 . . 119.8(15) ?
    C1 N1 H1N1 . . 118.7(14) ?
    N2 C3 C4 . . 121.37(13) ?
    N2 C3 C2 . . 121.41(13) ?
    C4 C3 C2 . . 117.21(13) ?
    C1 C2 H2A . . 120.0 ?
    C3 C2 H2A . . 120.0 ?
    H1W1 O1W H2W1 . . 114(3) ?
    C5 C4 C3 . . 119.81(13) ?
    C5 C4 H4A . . 120.1 ?
    C3 C4 H4A . . 120.1 ?
    N1 C1 C2 . . 120.94(14) ?
    N1 C1 H1A . . 119.5 ?
    C2 C1 H1A . . 119.5 ?
    C1A C2A C3A . . 121.7(7) ?
    C1A C2A H2AA . . 119.1 ?
    C3A C2A H2AA . . 119.1 ?
    N1A C1A C2A . . 119.7(5) ?
    N1A C1A H1AA . . 120.1 ?
    C2A C1A H1AA . . 120.1 ?
    N1A C5A C4A . . 121.2(6) ?
    N1A C5A H5AA . . 119.4 ?
    C4A C5A H5AA . . 119.4 ?
    C5A C4A C3A . . 120.6(5) ?
    C5A C4A H4AA . . 119.7 ?
    C3A C4A H4AA . . 119.7 ?
    C3A N2A H2NA . . 113.5 ?
    C3A N2A H1NA . . 119.5 ?
    H2NA N2A H1NA . . 127.0 ?
    C3A N2A H1BB . . 73.5 ?
    H2NA N2A H1BB . . 172.0 ?
    H1NA N2A H1BB . . 46.1 ?
    C3A N2A H1BA . . 102.2 ?
    H1NA N2A H1BA . . 138.1 ?
    H1BB N2A H1BA . . 175.5 ?
    N2A C3A C2A . . 122.9(4) ?
    N2A C3A C4A . . 121.2(4) ?
    C2A C3A C4A . . 115.9(4) ?
    C2A C3A H1BA . . 145.0 ?
    C4A C3A H1BA . . 99.1 ?
    C5A N1A C1A . . 120.9(4) ?
    C5A N1A H1AB . . 113.9 ?
    C1A N1A H1AB . . 125.2 ?
    C5A N1A H2NB . . 114.7 ?
    C1A N1A H2NB . . 124.4 ?
    C3B N2B H1AB . . 98.6 ?
    C3B N2B H1NB . . 123.7 ?
    H1AB N2B H1NB . . 136.0 ?
    C3B N2B H2NB . . 117.9 ?
    H1NB N2B H2NB . . 116.1 ?
    N1B C1B C2B . . 123.4(5) ?
    N1B C1B H1NA . . 65.4 ?
    C2B C1B H1NA . . 171.1 ?
    N1B C1B H1BB . . 108.0 ?
    C2B C1B H1BB . . 128.3 ?
    C1B N1B C5B . . 119.7(5) ?
    C1B N1B H2NA . . 126.9 ?
    C5B N1B H2NA . . 113.3 ?
    C1B N1B H1BA . . 120.0 ?
    C5B N1B H1BA . . 120.3 ?
    N2B C3B C4B . . 120.9(5) ?
    N2B C3B C2B . . 122.3(4) ?
    C4B C3B C2B . . 116.8(5) ?
    C4B C3B H1AB . . 96.6 ?
    C2B C3B H1AB . . 146.6 ?
    C5B C4B C3B . . 119.5(6) ?
    C5B C4B H4BA . . 120.2 ?
    C3B C4B H4BA . . 120.2 ?
    C4B C5B N1B . . 122.4(7) ?
    C4B C5B H5BA . . 118.8 ?
    N1B C5B H5BA . . 118.8 ?
    C1B C2B C3B . . 118.2(5) ?
    C1B C2B H2BA . . 120.9 ?
    C3B C2B H2BA . . 120.9 ?
loop_
    _geom_torsion_atom_site_label_1
    _geom_torsion_atom_site_label_2
    _geom_torsion_atom_site_label_3
    _geom_torsion_atom_site_label_4
    _geom_torsion_site_symmetry_1
    _geom_torsion_site_symmetry_2
    _geom_torsion_site_symmetry_3
    _geom_torsion_site_symmetry_4
    _geom_torsion
    _geom_torsion_publ_flag
    C4 C5 N1 C1 . . . . 0.7(2) ?
    N2 C3 C2 C1 . . . . -177.42(14) ?
    C4 C3 C2 C1 . . . . 2.2(2) ?
    N1 C5 C4 C3 . . . . 0.4(2) ?
    N2 C3 C4 C5 . . . . 177.75(13) ?
    C2 C3 C4 C5 . . . . -1.9(2) ?
    C5 N1 C1 C2 . . . . -0.4(2) ?
    C3 C2 C1 N1 . . . . -1.1(2) ?
    C3A C2A C1A N1A . . . . -0.9(8) ?
    N1A C5A C4A C3A . . . . 0.3(8) ?
    C1A C2A C3A N2A . . . . -179.1(4) ?
    C1A C2A C3A C4A . . . . 1.8(8) ?
    C5A C4A C3A N2A . . . . 179.3(4) ?
    C5A C4A C3A C2A . . . . -1.6(7) ?
    C4A C5A N1A C1A . . . . 0.7(7) ?
    C2A C1A N1A C5A . . . . -0.5(7) ?
    C2B C1B N1B C5B . . . . 0.1(8) ?
    N2B C3B C4B C5B . . . . 179.5(5) ?
    C2B C3B C4B C5B . . . . 0.6(8) ?
    C3B C4B C5B N1B . . . . -0.3(10) ?
    C1B N1B C5B C4B . . . . 0.0(9) ?
    N1B C1B C2B C3B . . . . 0.2(8) ?
    N2B C3B C2B C1B . . . . -179.4(5) ?
    C4B C3B C2B C1B . . . . -0.5(8) ?
loop_
    _geom_hbond_atom_site_label_D
    _geom_hbond_atom_site_label_H
    _geom_hbond_atom_site_label_A
    _geom_hbond_site_symmetry_A
    _geom_hbond_distance_DH
    _geom_hbond_distance_HA
    _geom_hbond_distance_DA
    _geom_hbond_angle_DHA
    _geom_hbond_publ_flag
    N2A H2NA O1 2_666 0.8500 2.0300 2.822(3) 156.00 yes
    N2A H1NA O1W 1_556 0.7900 2.0700 2.812(3) 159.00 yes
    N1A H1AB O1 2_656 0.8600 2.2000 2.938(4) 144.00 yes
    O1W H1W1 O2 1_565 0.91(3) 1.88(3) 2.7952(19) 176(3) yes
    O1W H2W1 O1 1_665 0.83(3) 2.00(3) 2.8195(18) 167(2) yes
    N1 H1N1 O4 1_565 0.88(3) 1.85(2) 2.7102(17) 165(2) yes
    N2 H1N2 O4 . 0.86(3) 2.01(3) 2.8665(17) 176(2) yes
    N2 H2N2 O3 1_455 0.862(19) 1.96(2) 2.8118(17) 167.9(16) yes
    C1 H1A O2 1_465 0.9300 2.4600 3.3688(18) 167.00 yes
    C1A H1AA O1W 1_546 0.9300 2.5800 3.318(4) 137.00 yes
    C5A H5AA O2 2_656 0.9300 2.4400 3.228(7) 143.00 yes
    C4A H4AA O3 2_666 0.9300 2.5400 3.362(6) 147.00 yes
    C5 H5A O4 2_666 0.9300 2.5200 3.3360(18) 146.00 yes
