# Supplementary material for: Bis(4-amino­pyridinium) sulfate monohydrate
Source: Acta Crystallogr Sect E Struct Rep Online. 2010 Aug 11;66(Pt 9):o2250–1. doi: 10.1107/S1600536810030941 (PMC3007857; doi:10.1107/S1600536810030941)
Supplement: Supplementary file 2 [file e-66-o2250-Isup2.hkl]

# 
# h,k,l, Fc-squared, Fo-squared, sigma(Fo-squared) and status flag 
# 
data_I
_shelx_title ' ami8am in P-1 (100K)' 
_shelx_refln_list_code          4 
_shelx_F_calc_maximum      109.54 
_exptl_crystal_F_000       320.00 
_reflns_d_resolution_high  0.7108 
 
loop_ 
 _symmetry_equiv_pos_as_xyz 
 'x, y, z' 
 '-x, -y, -z' 
 
_cell_length_a     6.4434 
_cell_length_b     8.4153 
_cell_length_c    12.4488 
_cell_angle_alpha  96.365 
_cell_angle_beta   97.534 
_cell_angle_gamma  95.387 
 
_shelx_F_squared_multiplier     1.000 
 
loop_ 
 _refln_index_h 
 _refln_index_k 
 _refln_index_l 
 _refln_F_squared_calc 
 _refln_F_squared_meas 
 _refln_F_squared_sigma 
 _refln_observed_status 
   1   0   0      194.35      229.23      3.49 o 
   2   0   0     2899.70     3104.38     34.84 o 
   3   0   0      105.46      105.15      2.17 o 
   4   0   0      800.78      874.37     10.50 o 
   5   0   0        4.96        4.02      1.06 o 
   6   0   0      305.45      314.37      6.21 o 
   7   0   0      562.07      608.71     22.41 o 
   8   0   0       10.38       17.22      4.16 o 
  -8   1   0       19.56       29.85      4.05 o 
  -7   1   0        9.19        6.38      2.75 o 
  -6   1   0        3.69        3.93      1.17 o 
  -5   1   0      175.65      170.17      3.57 o 
  -4   1   0      762.43      753.13      9.27 o 
  -3   1   0       16.34       20.71      1.13 o 
  -2   1   0      231.80      229.84      3.54 o 
  -1   1   0     1863.60     1886.97     32.01 o 
   0   1   0        0.61        2.99      0.51 o 
   1   1   0      764.78      816.40      9.12 o 
   2   1   0      172.60      135.87      2.12 o 
   3   1   0      738.93      807.60      9.22 o 
   4   1   0      181.29      201.58      3.97 o 
   5   1   0        3.58        6.79      1.06 o 
   6   1   0       97.17      100.78      4.60 o 
   7   1   0      654.69      660.74     12.58 o 
  -8   2   0      134.18      126.46      8.64 o 
  -7   2   0       16.49       17.40      2.57 o 
  -6   2   0        8.86        8.44      2.84 o 
  -5   2   0      886.18      866.17     12.00 o 
  -4   2   0       26.62       24.38      1.55 o 
  -3   2   0        1.84       -0.45      0.39 o 
  -2   2   0     1965.79     2036.63     23.09 o 
  -1   2   0     1476.49     1533.74     34.74 o 
   0   2   0       12.50       18.20      1.54 o 
   1   2   0      866.59      952.66     11.75 o 
   2   2   0      588.97      550.90      7.33 o 
   3   2   0      161.67      125.16      1.95 o 
   4   2   0        0.09        0.27      0.44 o 
   5   2   0       30.08       26.71      1.95 o 
   6   2   0       10.01        9.03      1.37 o 
   7   2   0        0.13        0.51      1.07 o 
   8   2   0       55.30       55.98      3.97 o 
  -8   3   0      157.21      158.25     10.28 o 
  -7   3   0       62.87       63.32      4.39 o 
  -6   3   0       94.17       94.59      7.66 o 
  -5   3   0        3.78        2.64      1.00 o 
  -4   3   0        4.69        1.68      0.54 o 
  -3   3   0       71.39       80.42      1.76 o 
  -2   3   0       89.60       87.93      1.65 o 
  -1   3   0     1756.80     1804.05     24.96 o 
   0   3   0       12.75       11.39      1.20 o 
   1   3   0     1280.90     1421.88     15.27 o 
   2   3   0      816.32      850.64      9.71 o 
   3   3   0      195.66      186.16      4.34 o 
   4   3   0      115.54      116.73      3.60 o 
   5   3   0       84.07       80.07      3.26 o 
   6   3   0      523.04      523.46     19.14 o 
   7   3   0        5.02        7.39      2.20 o 
   8   3   0       50.12       59.05      5.60 o 
  -8   4   0        0.33        0.87      1.56 o 
  -7   4   0      239.36      229.32      7.46 o 
  -6   4   0      138.79      127.51      4.30 o 
  -5   4   0      112.22      112.61      3.63 o 
  -4   4   0        4.71        4.89      0.95 o 
  -3   4   0      287.86      278.59      3.93 o 
  -2   4   0      253.15      284.70      9.14 o 
  -1   4   0      290.14      271.31      4.13 o 
   0   4   0        1.58        2.88      0.38 o 
   1   4   0       21.64       32.68      1.63 o 
   2   4   0       16.68       19.93      0.96 o 
   3   4   0       68.37       55.49      2.41 o 
   4   4   0      289.86      310.12      6.75 o 
   5   4   0        0.48       -0.35      1.17 o 
   6   4   0      148.20      144.56     12.68 o 
   7   4   0       16.39       17.68      3.19 o 
   8   4   0        5.72        7.39      2.61 o 
  -8   5   0       15.62        7.96      2.62 o 
  -7   5   0        3.97        4.01      1.48 o 
  -6   5   0       99.61      101.15      6.05 o 
  -5   5   0       42.30       30.26      2.27 o 
  -4   5   0        9.83        6.21      1.96 o 
  -3   5   0      435.70      452.54     14.37 o 
  -2   5   0      733.72      710.83     14.90 o 
  -1   5   0      168.87      170.41      3.09 o 
   0   5   0      499.32      477.30      5.89 o 
   1   5   0      536.05      518.43      6.46 o 
   2   5   0      449.93      439.25      6.05 o 
   3   5   0      120.74      118.77      3.16 o 
   4   5   0      355.48      339.95      7.38 o 
   5   5   0       33.08       32.96      3.40 o 
   6   5   0        0.49       -1.59      1.23 o 
   7   5   0      131.92      143.79      7.36 o 
  -8   6   0      215.97      245.82      8.59 o 
  -7   6   0      116.23      129.93      7.00 o 
  -6   6   0       43.89       34.56      5.56 o 
  -5   6   0        2.17        3.84      2.10 o 
  -4   6   0        6.72        4.56      1.95 o 
  -3   6   0      109.92      107.61      4.91 o 
  -2   6   0      930.18      895.83     17.75 o 
  -1   6   0       53.19       47.57      1.59 o 
   0   6   0       64.65       56.54      1.51 o 
   1   6   0        2.67        6.68      0.67 o 
   2   6   0       43.27       48.21      1.43 o 
   3   6   0      152.46      155.79      5.05 o 
   4   6   0      128.72      123.69      4.23 o 
   5   6   0       83.42       95.76      5.32 o 
   6   6   0       83.77       92.43      5.98 o 
   7   6   0        1.24       -0.55      4.45 o 
  -7   7   0      142.49      148.20     10.56 o 
  -6   7   0      103.61      113.14      8.51 o 
  -5   7   0       34.19       25.66      3.43 o 
  -4   7   0        3.13        2.25      1.40 o 
  -3   7   0      263.65      255.31      7.84 o 
  -2   7   0        0.62        1.77      1.07 o 
  -1   7   0     1799.45     1771.60     19.84 o 
   0   7   0      436.99      408.59      8.72 o 
   1   7   0       45.32       38.78      2.82 o 
   2   7   0       87.31       82.40      2.16 o 
   3   7   0        4.67        2.86      1.03 o 
   4   7   0        6.81        6.82      1.63 o 
   5   7   0       94.28       94.63      5.38 o 
   6   7   0       88.01       88.26      5.69 o 
  -7   8   0       93.54       97.02      7.76 o 
  -6   8   0       14.29        6.16      9.14 o 
  -5   8   0       12.05       20.30      5.48 o 
  -4   8   0       85.86      102.82      5.32 o 
  -3   8   0        7.86        6.81      1.73 o 
  -2   8   0      407.20      394.66      8.52 o 
  -1   8   0       89.55       86.19      2.20 o 
   0   8   0      219.18      205.80      6.01 o 
   1   8   0      138.82      137.70      6.52 o 
   2   8   0       73.91       59.89      3.89 o 
   3   8   0       46.12       51.11      3.04 o 
   4   8   0       40.22       43.25      3.69 o 
   5   8   0       63.14       70.13     12.15 o 
  -6   9   0      209.13      220.06      9.52 o 
  -5   9   0       95.60      115.45      7.06 o 
  -4   9   0       27.49       28.26      3.50 o 
  -3   9   0      155.79      169.44      6.62 o 
  -2   9   0        0.00        2.04      1.44 o 
  -1   9   0        0.28        1.00      0.70 o 
   0   9   0       39.11       41.23      3.31 o 
   1   9   0      206.80      213.02      8.07 o 
   2   9   0       48.71       44.58      6.33 o 
   3   9   0        2.42        2.02      1.14 o 
   4   9   0       46.10       45.11      3.72 o 
  -5  10   0        0.09        2.81      1.93 o 
  -4  10   0       81.87       87.29      4.79 o 
  -3  10   0      101.97       97.36      5.88 o 
  -2  10   0        4.53        4.53      1.33 o 
  -1  10   0        9.95       11.01      3.92 o 
   0  10   0        6.41        8.68      3.59 o 
   1  10   0       86.17      106.65      7.74 o 
   2  10   0      107.78      128.30      9.77 o 
   3  10   0      159.83      154.83     11.47 o 
  -4  11   0        0.93        2.20      1.73 o 
  -3  11   0        3.23        5.09      1.61 o 
  -2  11   0       15.97       14.75      1.99 o 
  -1  11   0       28.17       31.11      6.14 o 
   0  11   0       13.69       17.14      4.94 o 
   2  11   0       30.16       34.20      6.72 o 
  -2 -11   1      189.84      247.09     14.31 o 
   0 -11   1       36.69       32.97      6.25 o 
   1 -11   1      126.31      139.14     10.91 o 
   2 -11   1       11.90        9.51      1.59 o 
   3 -11   1       89.91       85.03      6.23 o 
   4 -11   1       34.42       34.92      3.97 o 
  -4 -10   1        0.02        0.90      1.22 o 
  -3 -10   1        1.56        5.58      3.74 o 
  -2 -10   1        0.37        2.72      3.11 o 
  -1 -10   1        0.23       -0.84      1.60 o 
   0 -10   1       49.00       56.40      7.24 o 
   1 -10   1      138.56      132.08      7.04 o 
   2 -10   1        6.88        6.66      1.71 o 
   3 -10   1       23.32       23.57      2.56 o 
   4 -10   1      141.12      145.41      6.79 o 
   5 -10   1       18.62       19.88      5.67 o 
  -5  -9   1       13.11       18.21      2.82 o 
  -3  -9   1       22.39       22.74      2.17 o 
  -2  -9   1       51.31       57.73      7.14 o 
  -1  -9   1       11.33        9.75      1.93 o 
   0  -9   1       32.13       28.07      2.77 o 
   1  -9   1      127.37      125.10      3.71 o 
   2  -9   1      126.76      142.53     11.91 o 
   3  -9   1        1.40        1.92      2.47 o 
   4  -9   1        4.31        4.93      1.85 o 
   5  -9   1        0.19       -0.42      1.42 o 
   6  -9   1       20.41       32.91      5.58 o 
  -5  -8   1        9.38        9.07      2.09 o 
  -4  -8   1        5.91        7.81      2.13 o 
  -3  -8   1       15.73       17.16      1.98 o 
  -2  -8   1       66.46       67.51      4.06 o 
  -1  -8   1       57.20       41.86      3.79 o 
   0  -8   1      170.00      155.08      9.29 o 
   1  -8   1        4.40        5.34      0.79 o 
   2  -8   1      249.95      247.53      7.25 o 
   3  -8   1      180.29      166.12      6.31 o 
   4  -8   1        7.72        9.06      2.09 o 
   5  -8   1       41.67       34.14      5.21 o 
   6  -8   1        0.24        2.36      1.87 o 
   7  -8   1       13.25       11.68      3.05 o 
  -6  -7   1       71.64       87.10      6.19 o 
  -5  -7   1        3.38        1.28      1.88 o 
  -4  -7   1       78.78       80.07      5.26 o 
  -3  -7   1        0.44       -0.91      0.63 o 
  -2  -7   1        0.13        0.38      0.72 o 
  -1  -7   1      405.71      385.81      8.50 o 
   0  -7   1      270.49      282.73      6.88 o 
   1  -7   1      592.14      582.46      8.24 o 
   2  -7   1      297.50      287.45      7.77 o 
   3  -7   1       42.08       33.29      3.16 o 
   4  -7   1        5.98        5.81      1.75 o 
   5  -7   1        7.10        6.02      2.10 o 
   6  -7   1        0.33       -1.97      1.57 o 
   7  -7   1       57.67       57.65      7.81 o 
  -7  -6   1       66.16       58.41      5.49 o 
  -6  -6   1       28.53       27.48      4.32 o 
  -5  -6   1      166.01      164.97      6.64 o 
  -4  -6   1      123.41      124.30     10.26 o 
  -3  -6   1       91.73       75.11      2.95 o 
  -2  -6   1       24.28       22.46      1.32 o 
  -1  -6   1        2.27        3.59      1.14 o 
   0  -6   1     1145.72     1114.57     18.03 o 
   1  -6   1      351.43      366.92      4.83 o 
   2  -6   1      454.04      421.14     12.72 o 
   3  -6   1       57.35       61.85      3.68 o 
   4  -6   1       17.85       11.60      2.56 o 
   5  -6   1       33.47       28.09      4.45 o 
   6  -6   1       43.77       44.50      6.27 o 
   7  -6   1      141.51      152.48      4.94 o 
   8  -6   1       43.47       42.23      3.67 o 
  -7  -5   1        9.68        8.50      2.48 o 
  -6  -5   1      240.84      245.59      8.95 o 
  -5  -5   1      198.00      199.87      7.29 o 
  -4  -5   1       55.39       54.00      2.82 o 
  -3  -5   1       12.65       14.91      1.42 o 
  -2  -5   1      451.51      458.33      6.74 o 
  -1  -5   1     1402.62     1438.26     15.74 o 
   0  -5   1      376.45      361.71      8.73 o 
   1  -5   1     1291.21     1224.12     15.13 o 
   2  -5   1      389.34      393.45      6.11 o 
   3  -5   1        2.00        1.31      1.22 o 
   4  -5   1        0.85       -0.96      1.12 o 
   5  -5   1        7.69        4.30      1.16 o 
   6  -5   1        6.57        4.81      2.18 o 
   7  -5   1      100.61       78.02     21.23 o 
  -8  -4   1       20.27       21.89      3.76 o 
  -7  -4   1       13.20       13.53      2.79 o 
  -6  -4   1        3.90        4.56      1.74 o 
  -5  -4   1      173.14      181.83      6.73 o 
  -4  -4   1      347.37      334.69      6.92 o 
  -3  -4   1      528.60      519.61      7.73 o 
  -2  -4   1      281.62      301.23      7.25 o 
  -1  -4   1      478.89      458.25      5.61 o 
   0  -4   1     1059.38     1105.06     20.68 o 
   1  -4   1      715.37      713.69      9.17 o 
   2  -4   1      799.57      819.38     21.03 o 
   3  -4   1      154.34      145.20      2.67 o 
   4  -4   1      200.84      204.56      5.06 o 
   5  -4   1      167.22      161.88      4.45 o 
   6  -4   1      105.67      105.06      3.89 o 
   7  -4   1       27.23       23.15      2.86 o 
   8  -4   1      151.34      153.68      6.44 o 
  -8  -3   1      181.55      175.85     17.32 o 
  -7  -3   1       92.66       87.56      6.23 o 
  -6  -3   1      156.27      156.96      6.67 o 
  -5  -3   1       15.56       12.25      2.14 o 
  -4  -3   1      108.74       95.64      3.16 o 
  -3  -3   1        2.77        0.53      0.61 o 
  -2  -3   1      212.39      245.14      4.61 o 
  -1  -3   1     1267.71     1285.07     13.87 o 
   0  -3   1     1408.02     1400.00     24.99 o 
   1  -3   1      935.70     1016.09     14.50 o 
   2  -3   1      234.34      252.51      5.32 o 
   3  -3   1     1092.65     1130.62     13.67 o 
   4  -3   1      182.43      194.76      5.53 o 
   5  -3   1      508.98      507.67      9.44 o 
   6  -3   1      138.98      131.76      4.54 o 
   7  -3   1      148.04      137.73      6.57 o 
   8  -3   1       34.75       26.12      3.29 o 
  -8  -2   1       15.94       16.74      1.91 o 
  -7  -2   1      152.74      139.50      4.45 o 
  -6  -2   1       40.25       47.22      2.55 o 
  -5  -2   1      508.47      481.71     10.80 o 
  -4  -2   1       29.94       31.18      1.27 o 
  -3  -2   1       15.47       18.52      0.73 o 
  -2  -2   1      921.49     1020.95     18.12 o 
  -1  -2   1      385.82      369.77      5.77 o 
   0  -2   1     1972.57     1962.70     28.75 o 
   1  -2   1      735.23      676.38     16.42 o 
   2  -2   1       38.58       21.44      1.27 o 
   3  -2   1      182.23      190.63      3.27 o 
   4  -2   1      836.67      837.99     10.35 o 
   5  -2   1      590.92      590.78     10.96 o 
   6  -2   1      246.24      214.49      9.59 o 
   7  -2   1      133.57      126.63      5.47 o 
   8  -2   1      113.92      110.08      5.58 o 
  -8  -1   1       34.88        8.04      2.32 o 
  -7  -1   1       28.89       22.58      2.30 o 
  -6  -1   1       34.76       39.52      2.34 o 
  -5  -1   1      278.54      279.74      6.29 o 
  -4  -1   1      182.37      210.66      4.07 o 
  -3  -1   1        8.42        7.77      0.76 o 
  -2  -1   1      410.89      415.03      5.52 o 
  -1  -1   1        3.60        5.62      0.91 o 
   0  -1   1       63.08       87.92      2.84 o 
   1  -1   1      230.28      254.27      3.95 o 
   2  -1   1     2982.44     2901.67     32.66 o 
   3  -1   1       27.60       24.03      1.15 o 
   4  -1   1        1.94        0.84      0.55 o 
   5  -1   1        0.41        0.53      0.83 o 
   6  -1   1        0.42        0.28      1.19 o 
   7  -1   1      223.23      216.47      7.29 o 
   8  -1   1        7.72        6.35      2.09 o 
  -8   0   1      283.65      279.10     14.55 o 
  -7   0   1      167.07      166.05     13.04 o 
  -6   0   1       83.50       89.13      3.14 o 
  -5   0   1        0.54        0.51      0.71 o 
  -4   0   1      886.87      914.62     10.89 o 
  -3   0   1      401.20      485.62      6.14 o 
  -2   0   1    11999.50    12187.63    138.27 o 
  -1   0   1      571.76      619.40      8.52 o 
   0   0   1       10.53       14.18      0.73 o 
   1   0   1     2874.36     2901.74     37.96 o 
   2   0   1      164.58      188.40      2.52 o 
   3   0   1      403.47      460.02      5.95 o 
   4   0   1        2.15        1.39      0.61 o 
   5   0   1       62.79       57.99      2.43 o 
   6   0   1        4.89       11.25      1.42 o 
   7   0   1       10.43       12.38      2.75 o 
   8   0   1       58.29       80.80      4.93 o 
  -9   1   1        0.38       -1.33      2.26 o 
  -8   1   1       44.03       44.08      4.03 o 
  -7   1   1      201.41      204.68      6.97 o 
  -6   1   1      302.60      296.67      7.39 o 
  -5   1   1       15.93       17.81      1.37 o 
  -4   1   1      648.04      674.41     11.22 o 
  -3   1   1        0.09       -0.16      0.39 o 
  -2   1   1       12.16       18.07      0.87 o 
  -1   1   1     3333.47     3353.77     43.38 o 
   0   1   1     1384.27     1266.53    149.39 o 
   1   1   1     2660.73     2725.86     30.62 o 
   2   1   1       57.40       62.47      1.38 o 
   3   1   1        9.12        9.44      0.70 o 
   4   1   1        0.16       -0.09      0.54 o 
   5   1   1      201.72      198.46      5.66 o 
   6   1   1      261.92      244.35      7.30 o 
   7   1   1        0.61       -0.37      1.00 o 
   8   1   1        0.06       -0.06      1.40 o 
  -9   2   1        2.56        3.83      2.10 o 
  -8   2   1       20.99       23.61      3.15 o 
  -7   2   1       77.03       82.39      4.84 o 
  -6   2   1      608.65      561.65     12.57 o 
  -5   2   1       69.40       73.14      2.49 o 
  -4   2   1       57.23       61.71      1.83 o 
  -3   2   1      210.44      215.78      4.23 o 
  -2   2   1     1146.71     1246.13     16.75 o 
  -1   2   1      522.31      482.69     12.16 o 
   0   2   1      318.92      302.89      5.74 o 
   1   2   1     3385.22     3108.69     36.53 o 
   2   2   1        2.85        1.49      0.56 o 
   3   2   1      419.80      464.89      5.88 o 
   4   2   1       14.64       15.54      1.09 o 
   5   2   1        0.52       -0.67      0.68 o 
   6   2   1      297.72      297.26      8.74 o 
   7   2   1      209.89      236.00      6.15 o 
   8   2   1       28.97       24.49      2.43 o 
  -8   3   1        9.92       12.88      3.06 o 
  -7   3   1       87.97       98.59      8.92 o 
  -6   3   1      459.08      464.99      9.39 o 
  -5   3   1       51.41       44.60      3.44 o 
  -4   3   1      212.56      207.79      3.87 o 
  -3   3   1     3051.82     3340.84     42.27 o 
  -2   3   1      168.35      173.29      2.85 o 
  -1   3   1      123.44      127.73      4.49 o 
   0   3   1        0.25       -0.03      0.27 o 
   1   3   1     2142.66     2176.86     25.54 o 
   2   3   1      353.37      301.10      4.90 o 
   3   3   1       44.92       44.70      1.94 o 
   4   3   1      331.61      343.03      7.16 o 
   5   3   1        9.24        9.91      1.52 o 
   6   3   1        8.06       14.10      5.51 o 
   7   3   1        4.96        4.22      2.64 o 
   8   3   1      192.53      204.23     12.81 o 
  -8   4   1       43.72       42.35      3.87 o 
  -7   4   1      136.19      146.08     12.33 o 
  -6   4   1       57.95       60.19      3.21 o 
  -5   4   1       53.40       49.45      2.62 o 
  -4   4   1      173.18      185.19      5.17 o 
  -3   4   1      310.27      304.86      4.25 o 
  -2   4   1        8.79        6.44      1.48 o 
  -1   4   1      199.98      196.51      3.81 o 
   0   4   1      101.79      111.57      1.99 o 
   1   4   1      211.19      217.67      3.29 o 
   2   4   1     1011.18     1057.50     12.17 o 
   3   4   1       97.14       97.37      3.42 o 
   4   4   1     1409.11     1361.41     20.79 o 
   5   4   1      102.61      104.68      5.77 o 
   6   4   1        3.43        3.91      1.76 o 
   7   4   1       13.02       15.94      3.05 o 
  -7   5   1       36.82       32.10     11.51 o 
  -6   5   1       41.10       44.99      5.78 o 
  -5   5   1       48.95       55.11      2.82 o 
  -4   5   1        1.38        1.04      1.45 o 
  -3   5   1       51.48       47.82      4.45 o 
  -2   5   1      164.91      159.35      3.91 o 
  -1   5   1      160.94      131.31      2.51 o 
   0   5   1      321.86      299.87      4.21 o 
   1   5   1       13.20       15.75      0.91 o 
   2   5   1       20.30       16.65      1.24 o 
   3   5   1      678.84      676.00      9.89 o 
   4   5   1        0.74        1.03      0.93 o 
   5   5   1      140.29      145.28      4.87 o 
   6   5   1        0.59        0.88      1.37 o 
   7   5   1       78.58       77.95      6.28 o 
  -8   6   1        7.55        4.15      2.05 o 
  -7   6   1       73.48       78.64      3.55 o 
  -6   6   1       63.45       69.65      7.66 o 
  -5   6   1       32.08       25.18      4.29 o 
  -4   6   1       68.08       69.79      5.34 o 
  -3   6   1       37.33       36.88      3.13 o 
  -2   6   1       40.43       42.68      2.73 o 
  -1   6   1      186.41      185.61      3.30 o 
   0   6   1      484.32      484.02      6.38 o 
   1   6   1      264.91      274.75      4.20 o 
   2   6   1       32.86       27.16      1.46 o 
   3   6   1      122.72      107.87      2.77 o 
   4   6   1       29.18       25.61      2.33 o 
   5   6   1       63.58       59.00      5.00 o 
   6   6   1       80.76       94.56      5.90 o 
   7   6   1        7.20        5.93      2.42 o 
  -7   7   1        2.73       12.24      3.93 o 
  -6   7   1        0.61        0.48      2.18 o 
  -5   7   1       41.29       37.12      5.37 o 
  -4   7   1       21.08       25.77      3.07 o 
  -3   7   1      143.97      130.34      5.35 o 
  -2   7   1       23.63       25.38      2.37 o 
  -1   7   1       68.35       71.00      2.03 o 
   0   7   1       68.08       70.16      2.01 o 
   1   7   1       32.70       30.48      2.17 o 
   2   7   1        0.65       -0.04      0.76 o 
   3   7   1      204.80      199.41      4.70 o 
   4   7   1        0.73        1.25      1.06 o 
   5   7   1       97.21      104.56      9.83 o 
   6   7   1       15.00       19.04      3.14 o 
  -7   8   1        0.07        0.97      1.90 o 
  -6   8   1       62.10       65.62      5.93 o 
  -5   8   1       30.58       30.51      3.77 o 
  -4   8   1       83.52       83.27      5.04 o 
  -3   8   1        4.08        6.62      2.70 o 
  -2   8   1      267.19      263.86      8.22 o 
  -1   8   1      370.67      342.30      7.27 o 
   0   8   1       38.18       32.54      1.33 o 
   1   8   1        0.91        1.06      0.55 o 
   2   8   1        7.10        9.44      1.35 o 
   3   8   1       92.04       93.46      3.73 o 
   4   8   1        7.57        7.66      1.85 o 
   5   8   1        8.44        9.29      2.27 o 
  -6   9   1       64.58       81.20      5.42 o 
  -5   9   1      151.10      170.90      7.98 o 
  -4   9   1       56.89       64.35      4.57 o 
  -3   9   1        3.05        3.26      1.34 o 
  -2   9   1       90.05       89.44      5.32 o 
  -1   9   1       52.20       47.29      2.47 o 
   0   9   1       45.60       43.87      4.21 o 
   1   9   1       73.29       66.51      5.26 o 
   2   9   1        1.90        1.58      0.84 o 
   3   9   1       61.40       56.90      3.02 o 
   4   9   1       68.70       74.97      4.43 o 
  -5  10   1      102.52       99.73      5.47 o 
  -4  10   1      137.31      150.56      5.94 o 
  -3  10   1        0.42        1.89      1.31 o 
  -2  10   1        0.06        1.37      1.11 o 
  -1  10   1        2.53        4.30      1.46 o 
   0  10   1       57.90       56.76      7.63 o 
   1  10   1      211.91      234.87      9.18 o 
   2  10   1      127.98      137.75     10.37 o 
   3  10   1        4.99        5.72      2.97 o 
  -3  11   1       11.69       16.25      2.60 o 
  -2  11   1       57.47       76.03     11.79 o 
  -1  11   1       30.77       38.92      7.19 o 
   0  11   1       11.68       10.93      4.42 o 
   1  11   1      168.66      176.54     11.73 o 
  -2 -11   2       45.83       54.66      7.83 o 
   0 -11   2        4.38       -0.26      2.71 o 
   1 -11   2        0.01       -0.37      2.09 o 
   2 -11   2      117.28      130.90      4.55 o 
   3 -11   2       21.76       23.88      2.64 o 
   4 -11   2        7.91        5.51      2.05 o 
  -4 -10   2       78.71       90.45      4.19 o 
  -3 -10   2       53.98       51.08      7.79 o 
  -2 -10   2       21.83       13.29      4.38 o 
  -1 -10   2      164.68      168.89     10.34 o 
   0 -10   2      294.09      325.55     11.22 o 
   1 -10   2        1.27       -0.39      2.77 o 
   2 -10   2      163.72      172.05      5.30 o 
   3 -10   2       15.40       15.99      2.57 o 
   4 -10   2      200.75      213.74      8.35 o 
   5 -10   2       13.13       11.21      2.83 o 
  -5  -9   2       38.91       42.02      3.96 o 
  -4  -9   2       32.09       38.33      3.32 o 
  -3  -9   2       40.26       39.09      2.84 o 
  -2  -9   2        0.01        2.98      5.13 o 
  -1  -9   2       42.19       46.33      3.51 o 
   0  -9   2      335.03      355.33     11.52 o 
   1  -9   2       39.09       34.12      3.62 o 
   2  -9   2        0.74        0.07      1.84 o 
   3  -9   2      154.13      147.83      6.07 o 
   4  -9   2       38.58       37.40      5.93 o 
   5  -9   2       98.94      103.81     18.80 o 
   6  -9   2        3.09        7.04      2.48 o 
  -6  -8   2      107.19      110.65      6.37 o 
  -5  -8   2      286.81      308.81      9.79 o 
  -4  -8   2        9.71        9.70      1.83 o 
  -3  -8   2       25.94       22.83      4.86 o 
  -2  -8   2       76.08       85.68      5.54 o 
  -1  -8   2       96.58       81.13      3.94 o 
   0  -8   2      275.86      280.46      7.20 o 
   1  -8   2      223.65      220.40      4.54 o 
   2  -8   2      284.50      272.80      7.83 o 
   3  -8   2       63.47       64.75      4.08 o 
   4  -8   2        2.02        1.91      1.53 o 
   5  -8   2        9.96       13.46      2.77 o 
   6  -8   2      166.60      181.09      8.43 o 
   7  -8   2       11.83       20.61      3.93 o 
  -6  -7   2        0.35       -0.35      1.42 o 
  -5  -7   2       65.74       60.65      4.68 o 
  -4  -7   2       33.14       31.81      3.03 o 
  -3  -7   2        3.10        4.33      1.14 o 
  -2  -7   2       63.54       49.36      1.93 o 
  -1  -7   2       92.72       85.05      3.62 o 
   0  -7   2       40.21       41.75      3.90 o 
   1  -7   2      410.66      390.15      6.07 o 
   2  -7   2     1074.88     1008.57     20.17 o 
   3  -7   2       85.53       81.13      4.30 o 
   4  -7   2      175.25      173.09      6.88 o 
   5  -7   2       31.44       24.16      3.38 o 
   6  -7   2       39.44       40.58      4.65 o 
   7  -7   2       52.40       53.61      5.68 o 
  -7  -6   2       99.51      100.30      7.00 o 
  -6  -6   2       14.43       12.10      2.53 o 
  -5  -6   2       61.24       52.43      4.27 o 
  -4  -6   2        0.59       -1.28      0.84 o 
  -3  -6   2       35.80       30.92      2.24 o 
  -2  -6   2       72.96       73.11      1.91 o 
  -1  -6   2      302.63      328.65      7.26 o 
   0  -6   2       78.21       75.43      2.06 o 
   1  -6   2       17.76       17.87      1.11 o 
   2  -6   2       16.34       15.72      1.91 o 
   3  -6   2      112.32      114.22      8.40 o 
   4  -6   2      136.21      135.97      8.12 o 
   5  -6   2        6.46        8.40      2.14 o 
   6  -6   2        0.21        2.57      2.18 o 
   7  -6   2        2.43        2.17      2.01 o 
   8  -6   2       45.84       55.31      3.98 o 
  -7  -5   2       16.86       14.57      2.99 o 
  -6  -5   2      118.32      110.06      5.72 o 
  -5  -5   2       97.97       90.28      5.04 o 
  -4  -5   2      445.38      422.47     10.73 o 
  -3  -5   2      133.49      146.39      3.93 o 
  -2  -5   2       44.93       42.29      1.45 o 
  -1  -5   2      131.39      125.26      2.53 o 
   0  -5   2      805.61      787.36      9.99 o 
   1  -5   2      192.04      162.14      3.02 o 
   2  -5   2        2.15        1.08      0.91 o 
   3  -5   2      284.75      279.27      7.93 o 
   4  -5   2        0.29       -0.44      1.09 o 
   5  -5   2        0.39       -0.51      1.14 o 
   6  -5   2      230.21      240.97      7.14 o 
   7  -5   2       23.31       22.57      5.40 o 
   8  -5   2       13.56        2.33      1.76 o 
  -8  -4   2        0.36        2.07      4.60 o 
  -7  -4   2        7.65       14.35      2.88 o 
  -6  -4   2      333.99      316.13     10.10 o 
  -5  -4   2       92.01       88.52      5.88 o 
  -4  -4   2       11.00        9.80      1.29 o 
  -3  -4   2      299.16      274.78      4.77 o 
  -2  -4   2     1088.86     1170.69     14.67 o 
  -1  -4   2      131.08      126.70      2.33 o 
   0  -4   2      251.09      284.12      4.10 o 
   1  -4   2      460.37      422.89      6.55 o 
   2  -4   2      265.93      265.80     12.52 o 
   3  -4   2      269.69      313.69      4.48 o 
   4  -4   2        0.57        0.86      0.65 o 
   5  -4   2        7.11        6.44      1.25 o 
   6  -4   2       70.39       64.93      3.38 o 
   7  -4   2      110.28      108.48      5.03 o 
   8  -4   2       49.41       49.26      7.20 o 
  -8  -3   2      165.88      176.93      8.33 o 
  -7  -3   2       13.76       12.14      2.61 o 
  -6  -3   2       98.71      105.82      5.68 o 
  -5  -3   2      316.69      293.70      8.83 o 
  -4  -3   2      163.21      152.02      5.66 o 
  -3  -3   2      544.99      568.08      9.19 o 
  -2  -3   2      724.46      760.81      8.88 o 
  -1  -3   2      740.18      763.66      9.68 o 
   0  -3   2      331.15      333.41      4.60 o 
   1  -3   2     1491.80     1476.13     23.70 o 
   2  -3   2       15.19        5.77      0.51 o 
   3  -3   2      471.51      492.80      8.05 o 
   4  -3   2      368.21      352.89      6.84 o 
   5  -3   2      304.35      303.01      6.71 o 
   6  -3   2       77.58       75.26      6.60 o 
   7  -3   2        2.28        2.92      1.66 o 
   8  -3   2        1.54        1.40      1.67 o 
  -8  -2   2      100.76      101.67      4.18 o 
  -7  -2   2      442.40      431.53      8.99 o 
  -6  -2   2        2.30        7.17      1.29 o 
  -5  -2   2       22.26       23.82      2.05 o 
  -4  -2   2       52.60       55.68      1.60 o 
  -3  -2   2       26.59       24.22      0.80 o 
  -2  -2   2        6.10        2.16      1.65 o 
  -1  -2   2     1366.66     1179.54     70.45 o 
   0  -2   2     1671.26     1688.72     23.17 o 
   1  -2   2        1.04        1.09      0.27 o 
   2  -2   2     4446.91     4461.30     57.06 o 
   3  -2   2      103.53      101.25      2.20 o 
   4  -2   2      227.11      211.87      3.66 o 
   5  -2   2       12.81       13.60      2.27 o 
   6  -2   2      834.36      804.58     16.66 o 
   7  -2   2       44.23       45.68      3.88 o 
   8  -2   2       63.36       58.32      5.91 o 
  -8  -1   2       54.14       19.09      3.15 o 
  -7  -1   2      385.10      397.85      9.11 o 
  -6  -1   2      409.33      372.39      6.89 o 
  -5  -1   2        0.39       -0.06      0.69 o 
  -4  -1   2      129.34      144.08      3.21 o 
  -3  -1   2      287.85      314.03      4.90 o 
  -2  -1   2      301.87      278.24      4.08 o 
  -1  -1   2     2818.07     2823.20     30.31 o 
   0  -1   2     3122.14     3071.43     46.85 o 
   1  -1   2     1737.99     1730.29     19.93 o 
   2  -1   2      117.03      129.86      2.43 o 
   3  -1   2        0.75        1.70      0.43 o 
   4  -1   2        9.65       10.11      0.97 o 
   5  -1   2      747.48      715.00     11.33 o 
   6  -1   2       73.36       71.60      3.84 o 
   7  -1   2        3.46        3.76      1.78 o 
   8  -1   2        7.15        4.62      2.09 o 
  -9   0   2        1.48       -2.95      1.64 o 
  -8   0   2       16.63        8.25      2.27 o 
  -7   0   2       15.69       16.77      2.04 o 
  -6   0   2       17.33       21.86      1.80 o 
  -5   0   2       30.51       35.07      2.04 o 
  -4   0   2     1715.00     1857.93     20.14 o 
  -3   0   2      257.02      303.58      4.33 o 
  -2   0   2     5815.47     6208.10     83.34 o 
  -1   0   2      560.77      611.25      7.40 o 
   0   0   2       32.31       45.32      1.37 o 
   1   0   2     2182.18     2424.99     27.10 o 
   2   0   2     2092.33     2144.31     21.94 o 
   3   0   2        0.02        0.75      0.42 o 
   4   0   2       12.59       24.18      1.64 o 
   5   0   2      223.56      225.50      4.74 o 
   6   0   2       73.86       84.15      3.02 o 
   7   0   2      167.00      167.92      6.27 o 
   8   0   2      163.27      170.70      6.75 o 
  -9   1   2      119.62      127.13      6.21 o 
  -8   1   2      433.06      414.87     12.83 o 
  -7   1   2        0.01       -0.69      1.29 o 
  -6   1   2     1066.36     1072.43     17.05 o 
  -5   1   2       15.86       17.48      1.74 o 
  -4   1   2       11.29       16.20      1.14 o 
  -3   1   2       56.29       70.07      1.96 o 
  -2   1   2     1081.63     1044.64     12.52 o 
  -1   1   2     2432.26     2416.82     27.12 o 
   0   1   2     1974.16     1928.85     31.52 o 
   1   1   2     1273.51     1264.37     13.10 o 
   2   1   2      349.18      407.62      5.10 o 
   3   1   2      642.00      626.59      7.64 o 
   4   1   2       28.45       25.29      1.31 o 
   5   1   2      354.43      316.90      5.90 o 
   6   1   2       35.17       43.60      2.49 o 
   7   1   2       21.85       18.57      2.13 o 
  -9   2   2        3.81        0.87      1.84 o 
  -8   2   2       22.44       26.94      3.33 o 
  -7   2   2        9.98        9.60      2.11 o 
  -6   2   2      316.69      299.99      8.27 o 
  -5   2   2      118.94      121.59      3.24 o 
  -4   2   2       60.60       61.49      2.04 o 
  -3   2   2      544.09      557.28      7.60 o 
  -2   2   2       17.73       34.92      1.33 o 
  -1   2   2     2902.32     2664.69     29.99 o 
   0   2   2       54.43       47.00      1.54 o 
   1   2   2      340.75      324.12      5.58 o 
   2   2   2        7.80        7.32      0.52 o 
   3   2   2       11.75       10.80      0.72 o 
   4   2   2      136.59      138.92      2.68 o 
   5   2   2      333.20      307.82      5.74 o 
   6   2   2        7.98        7.37      1.39 o 
   7   2   2        1.03        0.52      1.06 o 
   8   2   2      134.49      131.88     11.83 o 
  -8   3   2       41.99       37.41      8.98 o 
  -7   3   2       97.04       89.34      4.56 o 
  -6   3   2       56.46       54.23      3.23 o 
  -5   3   2      253.73      253.97      5.85 o 
  -4   3   2        6.15        4.52      0.80 o 
  -3   3   2      301.83      336.56      5.09 o 
  -2   3   2       35.93       37.18      1.33 o 
  -1   3   2        0.12        5.33      1.05 o 
   0   3   2       62.94       87.98      1.96 o 
   1   3   2      129.85      124.92      2.55 o 
   2   3   2       29.79       26.91      1.74 o 
   3   3   2      125.57      113.53      3.73 o 
   4   3   2      376.77      362.52      6.53 o 
   5   3   2       53.04       62.43      3.54 o 
   6   3   2       45.49       44.33      4.22 o 
   7   3   2       13.78       13.80      2.82 o 
   8   3   2      147.68      153.89      7.78 o 
  -8   4   2        2.08        0.93      1.67 o 
  -7   4   2       41.25       37.39      4.51 o 
  -6   4   2      126.52      123.76      4.21 o 
  -5   4   2      394.33      393.63      9.86 o 
  -4   4   2      308.12      315.96      5.16 o 
  -3   4   2      111.85      110.76      2.07 o 
  -2   4   2      336.67      381.71     11.67 o 
  -1   4   2      140.44      161.28      3.13 o 
   0   4   2     1016.73     1078.58     12.16 o 
   1   4   2       20.63       26.52      1.14 o 
   2   4   2      606.20      563.35      7.39 o 
   3   4   2      224.95      211.87      5.16 o 
   4   4   2       21.01       21.40      2.14 o 
   5   4   2       31.27       32.06      2.61 o 
   6   4   2       18.68       20.99      2.37 o 
   7   4   2       18.23       19.93      3.26 o 
  -8   5   2       61.41       40.01      4.54 o 
  -7   5   2       16.91        9.38      1.89 o 
  -6   5   2       42.82       43.35      3.27 o 
  -5   5   2      153.19      146.24      7.16 o 
  -4   5   2      527.20      492.39     16.61 o 
  -3   5   2       54.87       52.67      4.06 o 
  -2   5   2       39.86       47.22      2.18 o 
  -1   5   2        6.79        7.40      0.96 o 
   0   5   2       19.36       18.66      1.20 o 
   1   5   2       73.13       74.93      1.90 o 
   2   5   2      431.18      434.01      6.25 o 
   3   5   2     1310.07     1275.09     20.33 o 
   4   5   2        8.91        8.22      1.33 o 
   5   5   2       63.26       58.46      3.69 o 
   6   5   2       34.89       34.23      4.04 o 
   7   5   2       43.00       39.89      4.61 o 
  -8   6   2       76.24       70.22      4.29 o 
  -7   6   2      100.05      115.02      4.18 o 
  -6   6   2       84.58       94.25      9.05 o 
  -5   6   2       76.75       60.36      6.43 o 
  -4   6   2        9.02       11.04      2.73 o 
  -3   6   2        6.63        4.94      1.44 o 
  -2   6   2     1082.86     1064.61     17.25 o 
  -1   6   2      138.75      135.41      3.12 o 
   0   6   2      203.00      180.12      3.23 o 
   1   6   2       54.75       54.85      1.77 o 
   2   6   2       46.71       49.88      3.11 o 
   3   6   2      107.19      109.24      3.86 o 
   4   6   2      102.87       94.31      3.84 o 
   5   6   2       57.21       58.12      4.68 o 
   6   6   2        0.49        1.25      1.51 o 
  -7   7   2        9.29       19.99      5.08 o 
  -6   7   2       80.50       95.26      9.36 o 
  -5   7   2      173.21      189.66     10.35 o 
  -4   7   2        2.60        4.81      1.69 o 
  -3   7   2      554.17      538.01     10.89 o 
  -2   7   2      545.13      501.79      9.89 o 
  -1   7   2       52.44       54.81      3.46 o 
   0   7   2        5.34        9.61      0.91 o 
   1   7   2     1175.50     1111.16     17.55 o 
   2   7   2       47.00       47.51      2.57 o 
   3   7   2       27.96       32.73      2.32 o 
   4   7   2      180.06      178.37      5.56 o 
   5   7   2       80.90       85.16      8.55 o 
   6   7   2       31.38       28.29      3.88 o 
  -7   8   2      157.03      190.21     10.88 o 
  -6   8   2       50.59       51.24      5.03 o 
  -5   8   2       39.74       47.54      3.86 o 
  -4   8   2        0.03        0.25      1.83 o 
  -3   8   2       37.91       40.15      3.09 o 
  -2   8   2        5.12        4.80      1.33 o 
  -1   8   2       50.72       48.03      3.70 o 
   0   8   2      173.46      159.19      4.33 o 
   1   8   2       24.11       26.74      2.16 o 
   2   8   2      103.73      104.70      3.74 o 
   3   8   2        9.42        7.51      1.45 o 
   4   8   2       79.57       92.14      4.52 o 
   5   8   2       56.25       52.48      4.78 o 
  -6   9   2       36.02       42.42      4.00 o 
  -5   9   2       22.75       24.45      3.02 o 
  -4   9   2      292.54      315.87      8.68 o 
  -3   9   2       29.59       28.72      2.74 o 
  -2   9   2       12.14       14.22      2.11 o 
  -1   9   2        0.01        1.08      0.97 o 
   0   9   2       20.52       16.17      1.56 o 
   1   9   2       22.17       23.12      2.12 o 
   2   9   2      185.69      185.19      4.06 o 
   3   9   2       23.93       21.59      2.25 o 
   4   9   2       66.17       79.58      4.81 o 
  -5  10   2       24.05       35.25      3.65 o 
  -4  10   2        0.33        1.90      1.49 o 
  -3  10   2       45.73       43.99      4.02 o 
  -2  10   2        0.93        2.29      1.19 o 
  -1  10   2        0.15        2.74      3.21 o 
   0  10   2       87.59       78.26      8.96 o 
   1  10   2        1.79        2.33      2.23 o 
   2  10   2      123.28      126.65      6.76 o 
   3  10   2       63.54       67.23      3.78 o 
  -3  11   2       27.95       33.45      3.56 o 
  -2  11   2       22.49       26.99      4.84 o 
  -1  11   2       23.63       23.06      5.91 o 
   0  11   2       71.54       57.85      8.30 o 
   1  11   2       66.58       69.22      8.99 o 
  -2 -11   3       24.10       33.00      6.29 o 
   0 -11   3       96.95      117.62      7.54 o 
   1 -11   3        4.68        4.23      2.43 o 
   2 -11   3       42.57       52.28      7.16 o 
   3 -11   3       45.54       40.17      3.91 o 
  -4 -10   3       14.21       14.32      2.26 o 
  -3 -10   3       40.15       49.59      7.67 o 
  -2 -10   3       36.80       36.41      6.23 o 
  -1 -10   3        4.15        1.93      2.16 o 
   0 -10   3        0.01       -0.87      2.46 o 
   1 -10   3       38.64       48.30      5.07 o 
   2 -10   3       73.37       73.34      3.96 o 
   3 -10   3       20.15       20.38      2.85 o 
   4 -10   3       14.95       19.57      3.20 o 
   5 -10   3        8.10        6.75      2.26 o 
  -5  -9   3       46.35       49.74      5.16 o 
  -4  -9   3       56.31       50.30      7.56 o 
  -3  -9   3       37.87       40.71      2.53 o 
  -2  -9   3       19.87       39.00      4.34 o 
  -1  -9   3       62.39       66.68      7.18 o 
   0  -9   3       65.14       66.61      5.37 o 
   1  -9   3       29.68       27.58      3.11 o 
   2  -9   3      154.73      153.95      5.76 o 
   3  -9   3      227.91      229.66      7.92 o 
   4  -9   3        3.71        1.67      1.55 o 
   5  -9   3       49.63       46.79      4.79 o 
   6  -9   3        9.68       11.07      3.04 o 
  -6  -8   3       96.60      106.33      6.16 o 
  -5  -8   3        7.65       12.59      2.38 o 
  -4  -8   3        0.09        0.56      1.01 o 
  -3  -8   3        4.01        4.18      1.22 o 
  -2  -8   3       43.39       37.40      2.38 o 
  -1  -8   3      116.75      112.62      5.52 o 
   0  -8   3      107.72      104.58      5.13 o 
   1  -8   3        1.70        2.36      1.07 o 
   2  -8   3       29.63       25.28      2.61 o 
   3  -8   3      143.25      145.12      8.57 o 
   4  -8   3       77.50       73.91      5.42 o 
   5  -8   3       37.43       36.17      4.12 o 
   6  -8   3       46.53       54.91      6.31 o 
  -6  -7   3      417.59      400.35     12.24 o 
  -5  -7   3       95.04      109.16      5.62 o 
  -4  -7   3        3.91        3.48      2.44 o 
  -3  -7   3        0.20        0.38      0.78 o 
  -2  -7   3       23.80       18.57      1.15 o 
  -1  -7   3       54.08       58.40      3.43 o 
   0  -7   3      441.69      423.20      6.21 o 
   1  -7   3     1774.30     1717.86     21.35 o 
   2  -7   3        8.79       10.92      1.79 o 
   3  -7   3       22.00       17.81      2.44 o 
   4  -7   3       10.95       11.25      2.24 o 
   5  -7   3        2.36       -0.26      1.42 o 
   6  -7   3      188.29      183.68     10.88 o 
   7  -7   3       48.06       54.15      5.69 o 
  -7  -6   3       65.19       75.20      9.47 o 
  -6  -6   3       42.13       37.39      3.98 o 
  -5  -6   3       51.94       42.21      5.95 o 
  -4  -6   3        1.33        2.07      1.11 o 
  -2  -6   3       49.24       42.16      2.10 o 
  -1  -6   3        1.49        1.79      0.49 o 
   0  -6   3      159.40      150.51      2.86 o 
   1  -6   3     1049.90     1019.92     13.28 o 
   2  -6   3      546.60      499.35     14.79 o 
   3  -6   3       23.20       17.24      2.32 o 
   4  -6   3       74.01       50.05      4.19 o 
   5  -6   3       76.88       81.97      5.90 o 
   6  -6   3       27.22       33.44      5.06 o 
   7  -6   3       53.03       55.56      2.85 o 
  -7  -5   3       76.76       79.61      6.14 o 
  -6  -5   3       32.97       29.36      6.66 o 
  -5  -5   3        0.18       -1.32      1.02 o 
  -4  -5   3     1385.09     1299.71     25.08 o 
  -3  -5   3       33.31       34.93      2.69 o 
  -2  -5   3      185.09      193.83      3.37 o 
  -1  -5   3      100.41      102.72      2.32 o 
   0  -5   3      141.35      151.62      2.82 o 
   1  -5   3      198.70      201.23      4.01 o 
   2  -5   3      111.86      105.78      4.22 o 
   3  -5   3      171.35      155.98      8.37 o 
   4  -5   3      139.85      147.27      6.01 o 
   5  -5   3        1.59        2.18      1.10 o 
   6  -5   3        8.79        9.01      2.78 o 
   7  -5   3      123.67      135.34      5.65 o 
   8  -5   3       31.86        7.77      2.38 o 
  -8  -4   3      124.61      130.23     10.54 o 
  -7  -4   3       76.01       79.76      6.01 o 
  -6  -4   3        5.68        6.51      3.55 o 
  -5  -4   3      185.05      175.19      7.11 o 
  -4  -4   3        4.81        2.97      1.20 o 
  -3  -4   3      211.71      199.68      4.35 o 
  -2  -4   3       11.17        8.58      0.75 o 
  -1  -4   3     1044.08     1044.76     14.61 o 
   0  -4   3      167.71      148.57      2.94 o 
   1  -4   3       39.32       38.45      1.47 o 
   2  -4   3      233.04      261.60      6.99 o 
   3  -4   3      502.43      522.77      6.50 o 
   4  -4   3      398.77      412.13      9.98 o 
   5  -4   3      156.69      149.78      5.04 o 
   6  -4   3       28.58       24.83      2.90 o 
   7  -4   3       71.62       69.26      4.81 o 
   8  -4   3       20.73       19.13      2.95 o 
  -8  -3   3        2.05        1.25      1.89 o 
  -7  -3   3       32.05       35.04      4.09 o 
  -6  -3   3      171.48      183.91      7.24 o 
  -5  -3   3      108.35       91.89      4.57 o 
  -4  -3   3      145.71      140.04      5.14 o 
  -3  -3   3        9.32       10.50      1.47 o 
  -2  -3   3       11.05       12.62      0.88 o 
  -1  -3   3       43.19       63.98      2.29 o 
   0  -3   3       37.56       21.67      1.20 o 
   1  -3   3       26.42       23.63      1.25 o 
   2  -3   3      427.77      508.86      6.08 o 
   3  -3   3        5.09        6.78      1.07 o 
   4  -3   3      261.27      267.94      6.48 o 
   5  -3   3      425.93      426.38      8.50 o 
   6  -3   3       15.49       18.25      2.08 o 
   7  -3   3       52.16       53.49      5.62 o 
   8  -3   3       11.45       14.47      2.64 o 
  -8  -2   3       13.44       14.19      2.57 o 
  -7  -2   3       65.03       65.19      4.28 o 
  -6  -2   3       54.82       60.09      3.67 o 
  -5  -2   3      149.78      143.22      3.98 o 
  -4  -2   3      195.97      194.55      4.81 o 
  -3  -2   3        2.37        0.22      0.34 o 
  -2  -2   3      344.95      313.22     12.63 o 
  -1  -2   3      150.12      162.14      3.46 o 
   0  -2   3     2102.19     1970.76     27.19 o 
   1  -2   3       66.88       63.42      1.65 o 
   2  -2   3       72.65       60.14      2.06 o 
   3  -2   3      441.02      428.20      5.85 o 
   4  -2   3      170.43      177.45      3.33 o 
   5  -2   3       18.13       20.94      2.02 o 
   6  -2   3       19.33       20.76      2.57 o 
   7  -2   3       22.90       21.47      2.83 o 
   8  -2   3       30.01       35.64      3.78 o 
  -7  -1   3       13.51       14.91      1.98 o 
  -6  -1   3       25.64       22.83      2.01 o 
  -5  -1   3        0.72        1.30      0.78 o 
  -4  -1   3       29.08       38.63      1.83 o 
  -3  -1   3       15.60       17.75      1.22 o 
  -2  -1   3      651.56      580.92      7.55 o 
  -1  -1   3     2609.88     2637.42     30.25 o 
   0  -1   3     3773.72     3724.11     42.80 o 
   1  -1   3      245.03      243.34      3.69 o 
   2  -1   3      241.19      211.49      4.56 o 
   3  -1   3      693.48      670.64      7.52 o 
   4  -1   3       34.48       32.15      1.49 o 
   5  -1   3       47.74       47.11      2.37 o 
   6  -1   3        8.21        8.18      1.87 o 
   7  -1   3       63.13       56.08      6.65 o 
   8  -1   3        3.71        4.44      2.41 o 
  -9   0   3       37.28       52.25      9.92 o 
  -8   0   3       11.92       11.15      2.32 o 
  -7   0   3      231.99      234.23      6.25 o 
  -6   0   3     1318.79     1333.11     17.94 o 
  -5   0   3      128.39      124.48      3.34 o 
  -4   0   3      966.92     1009.64     11.89 o 
  -3   0   3      586.01      609.72      7.35 o 
  -2   0   3      253.26      248.97      3.41 o 
  -1   0   3      594.54      616.08      7.63 o 
   0   0   3     5193.14     5446.49    110.71 o 
   1   0   3     1193.92     1265.80     14.91 o 
   2   0   3     1453.58     1737.40     16.65 o 
   3   0   3      389.65      435.26      5.37 o 
   4   0   3       12.97       11.78      0.98 o 
   5   0   3      146.08      139.25      3.61 o 
   6   0   3       22.38       24.75      1.97 o 
   7   0   3        1.73        0.32      2.24 o 
   8   0   3        2.38        0.24      1.64 o 
  -9   1   3       26.47       31.11      5.23 o 
  -8   1   3      401.20      382.96     17.00 o 
  -7   1   3       85.81       79.09      4.63 o 
  -6   1   3       59.79       57.83      3.26 o 
  -5   1   3       63.85       61.95      3.29 o 
  -4   1   3      449.55      437.14      6.16 o 
  -3   1   3       63.13       66.26      2.07 o 
  -2   1   3      585.71      587.20      7.67 o 
  -1   1   3     2622.59     2768.05     31.22 o 
   0   1   3     1013.06      984.35     11.70 o 
   1   1   3     3359.87     3225.00     32.31 o 
   2   1   3      239.77      241.50      3.57 o 
   3   1   3       10.42       21.70      1.20 o 
   4   1   3      235.12      232.86      6.28 o 
   5   1   3       59.40       49.16      2.46 o 
   6   1   3       33.93       40.60      2.46 o 
   7   1   3      193.78      185.50     16.60 o 
   8   1   3      101.34       73.67      5.43 o 
  -9   2   3        0.69        0.12      1.67 o 
  -8   2   3       17.44       16.02      3.82 o 
  -7   2   3       34.17       36.16      3.47 o 
  -6   2   3       11.52       13.88      1.69 o 
  -5   2   3     1360.77     1341.20     17.43 o 
  -4   2   3      364.12      364.06      6.35 o 
  -3   2   3      943.87      919.03     10.56 o 
  -2   2   3       57.57       56.73      2.09 o 
  -1   2   3     1381.04     1380.55     16.15 o 
   0   2   3       36.92       42.53      1.01 o 
   1   2   3      261.52      322.23      4.15 o 
   2   2   3      748.70      749.96      7.74 o 
   3   2   3      908.60      936.18      9.74 o 
   4   2   3        4.41        2.46      0.65 o 
   5   2   3       40.13       46.50      2.80 o 
   6   2   3      594.07      561.49     10.66 o 
   7   2   3       17.57       20.80      3.09 o 
  -8   3   3       17.47       17.22      3.67 o 
  -7   3   3       79.24       79.12      6.97 o 
  -6   3   3      140.12      137.75      4.53 o 
  -5   3   3      348.93      350.02      6.49 o 
  -4   3   3      449.10      461.69      7.07 o 
  -3   3   3      173.74      141.89      3.02 o 
  -2   3   3      374.89      378.68      4.76 o 
  -1   3   3       94.16       99.31      3.38 o 
   0   3   3       61.00       59.43      1.80 o 
   1   3   3        3.16        5.23      0.87 o 
   2   3   3     1260.27     1286.88     18.84 o 
   3   3   3      756.18      738.96     12.28 o 
   4   3   3      206.53      179.19      4.99 o 
   5   3   3        8.71        9.05      1.36 o 
   6   3   3        0.11        0.40      0.98 o 
   7   3   3       10.52       14.72      2.94 o 
  -8   4   3        0.02        0.64      1.53 o 
  -7   4   3      103.98      106.05      6.76 o 
  -6   4   3        4.20        7.85      1.49 o 
  -5   4   3       21.38       26.10      2.58 o 
  -4   4   3       38.31       42.44      1.78 o 
  -3   4   3      236.63      237.34      3.54 o 
  -2   4   3      200.75      190.05      5.61 o 
  -1   4   3      304.79      300.55     14.46 o 
   0   4   3      285.99      252.51      3.84 o 
   1   4   3       27.20       38.23      2.49 o 
   2   4   3      583.64      525.81      8.19 o 
   3   4   3      121.62      110.77      3.70 o 
   4   4   3      412.85      391.82      8.37 o 
   5   4   3       87.59       87.53      3.91 o 
   6   4   3       22.70       20.46      2.41 o 
   7   4   3       13.39       16.36      3.15 o 
  -8   5   3        0.33       -0.67      1.60 o 
  -7   5   3       48.36       36.78      3.37 o 
  -6   5   3      135.49      144.46      9.25 o 
  -5   5   3      216.61      208.96      5.85 o 
  -4   5   3       62.99       64.63      6.45 o 
  -3   5   3      130.70      127.06      7.10 o 
  -2   5   3      219.81      186.42      7.46 o 
  -1   5   3       12.06       12.94      1.43 o 
   0   5   3        0.60        0.88      0.49 o 
   1   5   3      165.29      170.55      3.80 o 
   2   5   3      272.39      258.35      5.22 o 
   3   5   3       96.91       85.75      3.43 o 
   4   5   3       85.96       80.88      3.03 o 
   5   5   3      355.03      364.54      8.65 o 
   6   5   3        3.66        3.76      1.44 o 
   7   5   3        0.76        2.44      1.98 o 
  -8   6   3       14.57       22.74      2.94 o 
  -7   6   3       10.63       12.45      3.05 o 
  -6   6   3        4.54        6.34      2.01 o 
  -5   6   3       14.12       14.93      4.64 o 
  -4   6   3      180.44      185.21      6.91 o 
  -3   6   3       40.11       47.93      3.75 o 
  -2   6   3       87.97       86.68      4.14 o 
  -1   6   3       72.90       66.66      2.66 o 
   0   6   3        2.20        2.21      0.67 o 
   1   6   3      468.64      446.65      9.14 o 
   2   6   3      262.50      245.85      5.28 o 
   3   6   3       18.63       12.79      2.01 o 
   4   6   3        3.47        5.68      1.15 o 
   5   6   3        0.46        2.22      1.34 o 
   6   6   3       12.32       16.66      3.01 o 
  -7   7   3      122.94      138.90      9.38 o 
  -6   7   3       73.76       77.29      6.03 o 
  -5   7   3       27.38       27.62      3.57 o 
  -4   7   3      245.79      235.16      8.24 o 
  -3   7   3      478.04      464.18      9.92 o 
  -2   7   3      159.97      147.64      4.85 o 
  -1   7   3      344.62      343.62      8.66 o 
   0   7   3      119.79      115.97      3.72 o 
   1   7   3       86.17       74.41      3.10 o 
   2   7   3      140.91      129.64      3.81 o 
   3   7   3       64.36       68.09      3.51 o 
   4   7   3       79.21       79.28      3.32 o 
   5   7   3        9.81       11.21      2.01 o 
   6   7   3        6.67        7.03      2.44 o 
  -7   8   3      105.35      110.62     12.90 o 
  -6   8   3        6.37        8.91      2.63 o 
  -5   8   3       75.24       74.27      4.85 o 
  -4   8   3       43.16       36.86      3.26 o 
  -3   8   3      268.57      256.99     11.51 o 
  -2   8   3       93.23       90.46      7.22 o 
  -1   8   3       64.14       64.39      5.80 o 
   0   8   3      352.09      331.36      8.60 o 
   1   8   3       38.37       43.83      2.54 o 
   2   8   3       30.11       24.00      2.01 o 
   3   8   3       83.31       75.72      3.79 o 
   4   8   3      255.26      262.08      7.34 o 
   5   8   3        1.77        0.67      1.67 o 
  -6   9   3      192.61      205.17     11.73 o 
  -5   9   3      167.22      183.75     10.57 o 
  -4   9   3       21.99       23.85      2.79 o 
  -3   9   3        9.10       10.01      1.86 o 
  -2   9   3        3.85        1.44      2.03 o 
  -1   9   3       47.79       41.20      3.24 o 
   0   9   3       52.14       52.57      3.06 o 
   1   9   3       68.64       72.16      3.31 o 
   2   9   3      130.19      127.68      5.35 o 
   3   9   3       63.00       74.91      3.04 o 
   4   9   3       40.66       35.87      3.28 o 
  -5  10   3      208.08      243.60      9.65 o 
  -4  10   3       46.04       44.31      4.43 o 
  -3  10   3       44.16       49.72      4.25 o 
  -2  10   3        4.88        3.91      1.62 o 
  -1  10   3       30.75       36.30      4.43 o 
   0  10   3       26.74       32.46      2.66 o 
   1  10   3       18.35       14.34      1.90 o 
   2  10   3      173.43      196.64      5.09 o 
   3  10   3      120.77      146.18      5.12 o 
  -3  11   3        9.03        5.56      2.32 o 
  -2  11   3        1.93        2.48      1.67 o 
  -1  11   3       31.05       37.22      3.00 o 
   0  11   3        5.05        7.38      4.10 o 
   1  11   3      152.20      189.80     13.03 o 
  -1 -11   4       54.32       48.03      8.02 o 
   0 -11   4       57.70       74.64      9.74 o 
   1 -11   4        0.17        3.41      2.30 o 
   2 -11   4       41.53       44.16      3.20 o 
   3 -11   4       79.68       81.74      4.97 o 
  -4 -10   4       21.17       30.77      2.87 o 
  -3 -10   4       60.19       63.55      8.46 o 
  -2 -10   4      103.63      115.62     10.23 o 
  -1 -10   4       29.28       32.89      6.52 o 
   0 -10   4       44.73       45.85      4.81 o 
   1 -10   4       45.73       48.98     11.59 o 
   2 -10   4        3.20        5.15      4.54 o 
   3 -10   4       63.66       64.25      4.43 o 
   4 -10   4      120.15      121.61      9.03 o 
   5 -10   4      143.09      150.62     14.45 o 
  -5  -9   4       20.22       22.34      3.09 o 
  -4  -9   4       65.13       80.08      4.37 o 
  -3  -9   4        0.57        0.72      1.00 o 
  -2  -9   4        7.26        3.91      3.37 o 
  -1  -9   4       10.83        7.00      2.29 o 
   0  -9   4      112.10      106.90      5.87 o 
   1  -9   4      193.63      198.57      6.11 o 
   2  -9   4       11.03        9.53      1.85 o 
   3  -9   4        6.65        5.40      1.81 o 
   4  -9   4       88.32       95.55     10.77 o 
   5  -9   4      137.68      149.06      7.45 o 
   6  -9   4        0.58        0.03      1.89 o 
  -6  -8   4        2.30        2.90      1.86 o 
  -5  -8   4       29.53       33.68      3.56 o 
  -4  -8   4      148.86      144.21      9.84 o 
  -3  -8   4        6.78        5.27      1.42 o 
  -2  -8   4       21.34       18.79      1.64 o 
  -1  -8   4        1.30        1.60      1.24 o 
   0  -8   4       42.63       41.17      1.53 o 
   1  -8   4      663.86      655.88     14.29 o 
   2  -8   4       17.26       14.95      2.17 o 
   3  -8   4      116.92      109.06     13.07 o 
   4  -8   4        4.52        7.17      2.55 o 
   5  -8   4        0.55        0.43      2.08 o 
   6  -8   4        0.91        0.98      4.98 o 
  -6  -7   4       64.10       72.43      5.67 o 
  -5  -7   4        0.90        1.97      1.43 o 
  -4  -7   4       11.01       11.09      2.25 o 
  -3  -7   4       23.47       25.46      2.24 o 
  -2  -7   4       18.04       23.90      1.49 o 
  -1  -7   4       63.00       67.20      1.96 o 
   0  -7   4      318.24      300.72      5.02 o 
   1  -7   4      286.99      259.17     10.09 o 
   2  -7   4       66.08       69.21      3.85 o 
   3  -7   4       63.21       65.83      7.68 o 
   4  -7   4      300.02      289.07      9.48 o 
   5  -7   4        2.59        1.77      1.78 o 
   6  -7   4       11.68       12.68      3.05 o 
   7  -7   4       17.41       20.80      3.85 o 
  -7  -6   4      160.84      182.88     15.86 o 
  -6  -6   4       38.89       38.03      4.07 o 
  -5  -6   4       27.77       25.81      3.28 o 
  -4  -6   4       60.17       52.04      3.91 o 
  -3  -6   4        3.90        4.96      1.58 o 
  -2  -6   4        7.61        7.20      0.82 o 
  -1  -6   4      395.96      392.05      6.12 o 
   0  -6   4      967.99      957.23     12.62 o 
   1  -6   4       15.56       10.09      1.75 o 
   2  -6   4       28.69       21.65      6.22 o 
   3  -6   4        3.15        1.74      1.15 o 
   4  -6   4        8.23        3.98      2.05 o 
   5  -6   4       72.99       68.48      9.96 o 
   6  -6   4       23.71       29.44     10.02 o 
   7  -6   4        0.56        0.81      1.97 o 
  -7  -5   4       14.12       16.33      3.06 o 
  -6  -5   4      124.28      118.65     13.78 o 
  -5  -5   4      106.14      101.03      8.31 o 
  -4  -5   4      427.23      413.26     11.08 o 
  -3  -5   4       92.88       80.43      3.65 o 
  -2  -5   4       10.39        9.09      0.85 o 
  -1  -5   4       20.47       14.57      1.08 o 
   0  -5   4       94.49       90.11      3.17 o 
   1  -5   4       19.42       20.58      1.27 o 
   2  -5   4      393.23      365.82      9.23 o 
   3  -5   4      109.93       99.46      4.57 o 
   4  -5   4       12.25       13.11      1.22 o 
   5  -5   4       54.38       58.84      2.85 o 
   6  -5   4       48.68       55.64      5.29 o 
   7  -5   4      283.48      295.93     11.06 o 
   8  -5   4        0.02        1.05      1.86 o 
  -8  -4   4        3.59        3.00      2.17 o 
  -7  -4   4        0.39        1.28      1.65 o 
  -6  -4   4       58.92       56.40      4.73 o 
  -5  -4   4      549.41      534.50     29.01 o 
  -4  -4   4       78.01       73.85      9.93 o 
  -3  -4   4      546.42      531.08     11.72 o 
  -2  -4   4      955.88      963.65     12.90 o 
  -1  -4   4       86.38       94.98      2.50 o 
   0  -4   4        2.03        1.34      0.50 o 
   1  -4   4       10.77       13.94      1.18 o 
   2  -4   4      747.70      752.54     10.06 o 
   3  -4   4      368.75      377.54      6.89 o 
   4  -4   4       24.45       22.17      2.11 o 
   5  -4   4        0.05       -0.45      0.81 o 
   6  -4   4       47.72       44.32      3.49 o 
   7  -4   4        1.36        4.07      1.64 o 
   8  -4   4       23.58       25.99      3.24 o 
  -8  -3   4       11.53       12.21      2.99 o 
  -7  -3   4        2.86        3.28      1.76 o 
  -6  -3   4      103.41       94.29      5.13 o 
  -5  -3   4      215.34      209.45     11.62 o 
  -4  -3   4      163.66      154.51      5.54 o 
  -3  -3   4      726.84      639.62     13.31 o 
  -2  -3   4      857.90      810.29     52.50 o 
  -1  -3   4        0.07        0.30      0.58 o 
   0  -3   4        6.85        7.13      0.88 o 
   1  -3   4        4.00        2.63      0.62 o 
   2  -3   4     1019.51     1043.90     10.52 o 
   3  -3   4      735.24      702.80      9.92 o 
   4  -3   4       53.63       55.89      2.58 o 
   5  -3   4      960.86      954.27     15.58 o 
   6  -3   4       18.63       18.73      3.43 o 
   7  -3   4        0.18       -0.41      1.40 o 
   8  -3   4       21.39       21.30      3.09 o 
  -8  -2   4       38.19       48.40      2.80 o 
  -7  -2   4      295.72      273.17      6.68 o 
  -6  -2   4       53.68       55.13      2.81 o 
  -5  -2   4       76.28       76.26      2.93 o 
  -4  -2   4      195.33      193.98      3.83 o 
  -3  -2   4      428.84      444.74      6.19 o 
  -2  -2   4     1474.44     1478.91     15.34 o 
  -1  -2   4       15.66       20.35      0.85 o 
   0  -2   4      564.90      687.83      7.67 o 
   1  -2   4      117.29      114.80      2.33 o 
   2  -2   4      481.18      540.26      7.62 o 
   3  -2   4       17.13       18.52      1.83 o 
   4  -2   4     2081.86     2058.47     25.07 o 
   5  -2   4      354.63      340.96      7.48 o 
   6  -2   4       28.14       33.24      3.14 o 
   7  -2   4       59.00       61.19      7.57 o 
   8  -2   4       86.74       86.17      5.72 o 
  -8  -1   4       33.06       38.50      6.02 o 
  -7  -1   4       38.02       41.18      3.64 o 
  -6  -1   4       38.50       39.47      2.39 o 
  -5  -1   4      188.46      196.08      4.35 o 
  -4  -1   4        3.38        5.68      1.01 o 
  -3  -1   4       89.64       93.26      2.34 o 
  -2  -1   4     1130.21     1232.96     17.44 o 
  -1  -1   4        0.16       -0.17      0.31 o 
   0  -1   4     4392.56     4316.74     49.24 o 
   1  -1   4      768.19      705.94      8.10 o 
   2  -1   4      272.89      273.24      4.09 o 
   3  -1   4        0.68        0.79      0.60 o 
   4  -1   4        0.46        1.59      0.60 o 
   5  -1   4       85.99       80.86      2.77 o 
   6  -1   4       82.62       84.23      4.32 o 
   7  -1   4       68.44       71.93      4.82 o 
   8  -1   4        2.55        2.75      1.90 o 
  -8   0   4      157.60      156.91      6.39 o 
  -7   0   4       74.37       75.17      3.64 o 
  -6   0   4      133.56      138.21      3.90 o 
  -5   0   4       15.22       17.42      1.52 o 
  -4   0   4        4.67        4.01      0.61 o 
  -3   0   4        3.34        2.40      0.53 o 
  -2   0   4        0.18        6.65      0.57 o 
  -1   0   4     6397.55     7027.28     91.33 o 
   0   0   4     2047.63     2305.39     21.53 o 
   1   0   4      241.11      214.23      2.90 o 
   2   0   4      105.20      104.54      2.20 o 
   3   0   4      667.65      732.97      8.27 o 
   4   0   4       66.96       69.07      2.38 o 
   5   0   4      150.45      154.69      3.55 o 
   6   0   4      321.79      323.96     12.18 o 
   7   0   4       25.30       27.75      3.11 o 
   8   0   4       34.18       33.41      3.59 o 
  -9   1   4        0.64        0.71      2.85 o 
  -8   1   4        6.20        7.10      2.20 o 
  -7   1   4       17.44       23.37      2.89 o 
  -6   1   4      151.96      147.01      5.92 o 
  -5   1   4       41.78       38.59      2.21 o 
  -4   1   4      178.01      182.67      3.48 o 
  -3   1   4      801.32      801.39      8.70 o 
  -2   1   4        3.97        1.43      0.42 o 
  -1   1   4      726.65      660.84      8.51 o 
   0   1   4      825.43      819.16      9.14 o 
   1   1   4        2.27       -0.04      0.41 o 
   2   1   4       53.45       61.25      1.67 o 
   3   1   4      128.52      154.87      4.03 o 
   4   1   4      185.38      177.08      3.57 o 
   5   1   4       20.44       24.55      1.81 o 
   6   1   4       68.75       65.54      3.01 o 
   7   1   4        1.02        0.76      1.97 o 
   8   1   4        0.79        0.72      2.02 o 
  -8   2   4       13.18       10.35      3.10 o 
  -7   2   4       83.93       77.39      4.61 o 
  -6   2   4        1.64        2.17      1.20 o 
  -5   2   4      883.96      883.45     12.60 o 
  -4   2   4        7.69        7.79      0.82 o 
  -3   2   4     2289.76     2347.02     22.70 o 
  -2   2   4        2.95        3.23      0.61 o 
  -1   2   4      166.61      220.27      3.61 o 
   0   2   4       38.44       33.07      1.32 o 
   1   2   4      983.83     1087.71     12.29 o 
   2   2   4      567.40      607.09      7.22 o 
   3   2   4      101.93       93.32      6.03 o 
   4   2   4     1083.79     1016.72     31.21 o 
   5   2   4        6.35        6.83      1.00 o 
   6   2   4       26.09       24.48      2.38 o 
   7   2   4       69.82       86.87      3.89 o 
  -8   3   4        0.70        0.42      1.67 o 
  -7   3   4       42.01       47.02      3.89 o 
  -6   3   4      304.24      311.40      6.34 o 
  -5   3   4      443.07      438.99      7.47 o 
  -4   3   4      434.15      407.17      5.96 o 
  -3   3   4       84.31       76.94      2.21 o 
  -2   3   4       31.79       35.42      1.20 o 
  -1   3   4        1.19        1.02      0.38 o 
   0   3   4       17.05       23.08      2.09 o 
   1   3   4       12.43       10.94      1.08 o 
   2   3   4      380.81      358.53      5.89 o 
   3   3   4      232.61      236.71      5.69 o 
   4   3   4      119.09      113.27      5.98 o 
   5   3   4      238.76      229.57      5.49 o 
   6   3   4       10.81       14.00      2.10 o 
   7   3   4       14.63       15.46      3.00 o 
  -8   4   4       50.46       47.57      4.29 o 
  -7   4   4       19.71       19.07      2.60 o 
  -6   4   4        5.25        7.81      1.36 o 
  -5   4   4      273.81      260.50      5.33 o 
  -4   4   4      923.84      919.23     12.85 o 
  -3   4   4      347.76      362.54      4.94 o 
  -2   4   4       18.84       14.38      1.57 o 
  -1   4   4       25.05       29.85      2.41 o 
   0   4   4       46.93       35.18      1.59 o 
   1   4   4      138.66      126.67      3.84 o 
   2   4   4     1283.99     1220.86     18.59 o 
   3   4   4       74.67       68.46      3.28 o 
   4   4   4      290.60      285.52      7.02 o 
   5   4   4        0.39        0.08      0.80 o 
   6   4   4       39.20       40.83      5.01 o 
   7   4   4       20.10       23.40      3.72 o 
  -7   5   4       29.30       22.95      3.33 o 
  -6   5   4       38.07       51.75      2.97 o 
  -5   5   4        6.15        6.00      1.73 o 
  -4   5   4      496.22      486.98      8.39 o 
  -3   5   4      314.31      302.98      8.57 o 
  -2   5   4       25.24       22.76      2.41 o 
  -1   5   4       44.81       37.70      2.12 o 
   0   5   4        7.93        6.66      1.99 o 
   1   5   4       63.86       53.57      3.05 o 
   2   5   4       23.38       21.76      2.10 o 
   3   5   4     1884.75     1876.82     27.82 o 
   4   5   4      327.00      334.53      7.98 o 
   5   5   4       15.98       13.10      1.71 o 
   6   5   4       77.33       87.44      5.02 o 
  -8   6   4       13.83       18.58      2.71 o 
  -7   6   4        1.01        5.97      1.34 o 
  -6   6   4      383.35      388.38     12.12 o 
  -5   6   4       11.51       14.39      2.59 o 
  -4   6   4       66.91       67.34      9.51 o 
  -3   6   4      424.49      422.05     16.65 o 
  -2   6   4        2.39        2.57      1.76 o 
  -1   6   4      648.87      619.88     13.68 o 
   0   6   4      159.82      142.22      5.02 o 
   1   6   4      178.92      171.14      8.36 o 
   2   6   4        0.51        0.79      0.77 o 
   3   6   4      102.27      101.53      3.98 o 
   4   6   4       37.67       35.79      2.94 o 
   5   6   4        0.31        0.13      0.93 o 
   6   6   4      126.85      139.90      6.16 o 
  -7   7   4        5.31        8.51      3.36 o 
  -6   7   4       50.32       54.29      5.15 o 
  -5   7   4       49.94       48.38      4.63 o 
  -4   7   4       46.95       48.89      4.30 o 
  -3   7   4      104.78       99.47      4.71 o 
  -2   7   4      472.49      473.13      9.64 o 
  -1   7   4       52.34       46.20      3.22 o 
   0   7   4       57.82       54.69      3.22 o 
   1   7   4      119.87      124.52      4.16 o 
   2   7   4      239.11      217.99      6.02 o 
   3   7   4        2.01        3.95      1.38 o 
   4   7   4       34.28       37.74      2.64 o 
   5   7   4       57.54       55.73      6.16 o 
  -6   8   4        1.73        2.62      1.91 o 
  -5   8   4      299.37      321.17     10.94 o 
  -4   8   4      148.55      141.50      5.44 o 
  -3   8   4        0.22        1.41      1.21 o 
  -2   8   4        1.77        0.74      1.11 o 
  -1   8   4       16.38       16.22      2.17 o 
   0   8   4       72.65       60.14      4.22 o 
   1   8   4       74.27       62.52      3.23 o 
   2   8   4       88.86       91.78      3.60 o 
   3   8   4       16.05       17.19      2.21 o 
   4   8   4        1.56       -0.23      1.55 o 
   5   8   4       17.65       18.50      2.56 o 
  -6   9   4        7.04        9.68      2.32 o 
  -5   9   4        6.26        7.38      2.42 o 
  -4   9   4      102.80       99.45      5.94 o 
  -3   9   4       44.40       45.25      4.11 o 
  -2   9   4       60.48       55.36      4.33 o 
  -1   9   4       19.21       24.08      3.70 o 
   0   9   4       43.75       48.11      3.29 o 
   1   9   4        1.06        0.07      1.19 o 
   2   9   4       79.33       94.74      3.87 o 
   3   9   4      146.60      157.47     11.97 o 
   4   9   4        0.03        0.91      1.38 o 
  -4  10   4       12.32       12.10      2.74 o 
  -3  10   4        8.42        7.89      2.25 o 
  -2  10   4       70.22       73.04      4.55 o 
  -1  10   4        2.80        7.19      1.72 o 
   0  10   4        6.38        8.24      2.52 o 
   1  10   4       43.10       50.70      3.38 o 
   2  10   4       20.10       25.86      2.79 o 
  -2  11   4        0.28       -0.37      1.50 o 
  -1  11   4       11.36       12.12      2.75 o 
   0  11   4       15.48       17.44      4.68 o 
  -2 -11   5       28.61       48.26      8.61 o 
  -1 -11   5        0.32       -2.41      3.24 o 
   0 -11   5       64.07       62.98      9.23 o 
   1 -11   5        1.61        2.16      2.14 o 
   2 -11   5        7.89       10.04      2.09 o 
   3 -11   5       28.67       27.52      3.41 o 
  -3 -10   5       64.04       71.06      6.74 o 
  -2 -10   5       70.23       68.30      6.24 o 
  -1 -10   5       25.87       24.83      5.92 o 
   0 -10   5       12.67       12.03      3.09 o 
   1 -10   5        9.75       12.87      4.90 o 
   2 -10   5      128.21      119.85     11.28 o 
   3 -10   5       35.73       40.55      4.03 o 
   4 -10   5       33.40       35.79      5.88 o 
  -5  -9   5       29.52       37.89      3.98 o 
  -4  -9   5        0.13        0.74      1.90 o 
  -3  -9   5       36.17       38.13      2.73 o 
  -2  -9   5      164.16      167.88      8.63 o 
  -1  -9   5       18.24       20.01      3.26 o 
   0  -9   5       33.46       31.07      3.47 o 
   1  -9   5       21.78       22.31      3.21 o 
   2  -9   5       13.11        9.34      3.43 o 
   3  -9   5      163.72      168.24      6.97 o 
   4  -9   5       94.43       94.30      5.83 o 
   5  -9   5      230.89      242.14      9.83 o 
  -6  -8   5      130.79      126.46      6.83 o 
  -5  -8   5       86.04       84.64      7.81 o 
  -4  -8   5       36.42       39.51      3.58 o 
  -3  -8   5       16.00       16.96      2.54 o 
  -2  -8   5        1.70       -0.30      1.22 o 
  -1  -8   5      425.17      413.62      8.26 o 
   0  -8   5      116.92      105.79      3.48 o 
   1  -8   5      116.36      106.29      4.47 o 
   2  -8   5        1.42        2.01      1.15 o 
   3  -8   5        3.04        1.62      1.31 o 
   4  -8   5        2.16        6.94      2.10 o 
   5  -8   5       64.38       50.70      4.97 o 
   6  -8   5      191.18      206.52     13.31 o 
  -6  -7   5        5.20        8.52      3.95 o 
  -5  -7   5      154.26      161.29      6.72 o 
  -4  -7   5      141.92      140.08      5.72 o 
  -3  -7   5       31.89       34.76      2.65 o 
  -2  -7   5      462.42      435.93      8.86 o 
  -1  -7   5      129.65      126.27      3.05 o 
   0  -7   5      118.41      120.11      3.68 o 
   1  -7   5        6.77        6.97      1.72 o 
   2  -7   5     1469.94     1420.14     27.71 o 
   3  -7   5      181.04      164.39     13.08 o 
   4  -7   5        9.58       11.09      2.39 o 
   5  -7   5       46.71       50.48      5.77 o 
   6  -7   5      101.93       99.86     12.28 o 
   7  -7   5       39.87       44.02      5.35 o 
  -7  -6   5       92.82       99.72      7.37 o 
  -6  -6   5       67.41       65.32     11.21 o 
  -5  -6   5      106.63       98.93      5.31 o 
  -4  -6   5       25.61       25.62      6.19 o 
  -3  -6   5      176.64      166.93      5.03 o 
  -2  -6   5      130.24      128.69      3.64 o 
  -1  -6   5       39.28       39.88      1.71 o 
   0  -6   5       25.06       24.57      1.53 o 
   1  -6   5      373.90      352.28      7.10 o 
   2  -6   5       95.73       95.03      4.38 o 
   3  -6   5       70.76       63.43      4.13 o 
   4  -6   5       96.07       88.42      4.98 o 
   5  -6   5        0.05       -0.65      1.33 o 
   6  -6   5      133.86      124.68      6.79 o 
   7  -6   5       16.52       17.02      3.69 o 
  -7  -5   5        4.50        3.19      1.91 o 
  -6  -5   5        1.61        0.96      2.39 o 
  -5  -5   5        3.01        4.34      1.52 o 
  -4  -5   5       44.14       40.15      3.65 o 
  -3  -5   5      578.77      520.15     15.50 o 
  -2  -5   5      572.74      567.71      8.67 o 
  -1  -5   5       76.58       74.68      2.23 o 
   0  -5   5      155.93      158.21      3.38 o 
   1  -5   5        1.24        1.49      0.94 o 
   2  -5   5        1.96       -0.29      0.86 o 
   3  -5   5        4.27        5.34      2.05 o 
   4  -5   5      331.25      321.43      6.45 o 
   5  -5   5      207.10      192.54     10.03 o 
   6  -5   5       13.69       18.00      2.94 o 
   7  -5   5       29.93       35.99      3.62 o 
  -8  -4   5        4.62        8.61      2.61 o 
  -7  -4   5       13.29        8.97      2.44 o 
  -6  -4   5       32.03       31.38      3.56 o 
  -5  -4   5      112.54      107.41      8.33 o 
  -4  -4   5        7.65        7.14      1.59 o 
  -3  -4   5       64.90       60.44      3.30 o 
  -2  -4   5        1.47        1.15      0.81 o 
  -1  -4   5       75.99       73.14      2.17 o 
   0  -4   5        3.34        2.27      0.70 o 
   1  -4   5       10.72       17.55      1.41 o 
   2  -4   5       65.32       72.89      2.25 o 
   3  -4   5       29.74       35.71      1.73 o 
   4  -4   5      264.97      253.34     10.15 o 
   5  -4   5      327.14      331.99      6.64 o 
   6  -4   5       39.71       42.86      2.99 o 
   7  -4   5        0.01        1.32      1.51 o 
   8  -4   5        7.95        7.14      2.30 o 
  -8  -3   5       11.97        9.41      3.88 o 
  -7  -3   5       95.46       95.23      5.99 o 
  -6  -3   5        4.42        7.47      1.96 o 
  -5  -3   5      265.56      238.37      7.84 o 
  -4  -3   5      542.75      528.84     12.43 o 
  -3  -3   5      319.81      285.66      7.61 o 
  -2  -3   5        6.82        5.33      1.23 o 
  -1  -3   5        0.81        0.22      0.56 o 
   0  -3   5       47.62       53.10      2.07 o 
   1  -3   5       92.41       96.40      2.14 o 
   2  -3   5       80.29       96.88      2.42 o 
   3  -3   5      374.93      357.47      6.09 o 
   4  -3   5       10.07        9.31      1.24 o 
   5  -3   5       14.98       14.16      3.35 o 
   6  -3   5      196.88      178.18      6.44 o 
   7  -3   5       14.89       16.91      3.33 o 
   8  -3   5       17.71       20.26      3.13 o 
  -8  -2   5        3.32        7.11      1.51 o 
  -7  -2   5       72.87       63.60      3.19 o 
  -6  -2   5        7.28        7.57      1.33 o 
  -5  -2   5        2.91        2.64      0.90 o 
  -4  -2   5      802.90      787.84     10.86 o 
  -3  -2   5      978.04      965.26     12.16 o 
  -2  -2   5      451.79      510.36      6.12 o 
  -1  -2   5       13.95       23.71      0.99 o 
   0  -2   5      288.40      353.89      4.66 o 
   1  -2   5      143.54      160.62      3.10 o 
   2  -2   5      605.40      629.91      8.84 o 
   3  -2   5      990.52      991.66     11.94 o 
   4  -2   5     1203.62     1176.91     18.00 o 
   5  -2   5      290.63      283.18     13.97 o 
   6  -2   5       12.98       13.88      2.38 o 
   7  -2   5        0.83        1.72      1.91 o 
   8  -2   5        0.69       -0.72      1.60 o 
  -7  -1   5       73.63       73.60      3.75 o 
  -6  -1   5      153.67      149.74      4.45 o 
  -5  -1   5      467.61      475.21      7.87 o 
  -4  -1   5      342.86      376.21      6.27 o 
  -3  -1   5       35.71       37.70      1.68 o 
  -2  -1   5      689.29      655.11      8.74 o 
  -1  -1   5      448.07      408.85      5.90 o 
   0  -1   5      116.79      113.40      2.09 o 
   1  -1   5        1.17        0.98      0.41 o 
   2  -1   5      189.38      200.09      3.14 o 
   3  -1   5      287.01      264.58      4.94 o 
   4  -1   5      370.81      368.98      6.60 o 
   5  -1   5       47.78       51.96      8.56 o 
   6  -1   5        8.09        9.86      2.02 o 
   7  -1   5       59.53       56.29      4.35 o 
   8  -1   5       13.00       14.07      2.65 o 
  -8   0   5      365.87      380.24     10.65 o 
  -7   0   5       29.50       33.56      5.41 o 
  -6   0   5        7.39        4.91      1.64 o 
  -5   0   5      308.25      309.25      5.90 o 
  -4   0   5      110.56      115.39      2.40 o 
  -3   0   5      855.08      965.94     10.26 o 
  -2   0   5      790.95      801.50      8.54 o 
  -1   0   5     4160.93     4251.60     45.20 o 
   0   0   5      249.36      260.52      3.70 o 
   1   0   5      759.16      839.72      8.82 o 
   2   0   5     2777.43     2982.79     28.30 o 
   3   0   5        5.52        6.74      0.88 o 
   4   0   5      349.25      349.91      6.47 o 
   5   0   5      236.63      255.77      4.89 o 
   6   0   5       83.02       79.72      4.42 o 
   7   0   5        0.10       -0.98      1.41 o 
   8   0   5        0.00       -0.01      1.67 o 
  -8   1   5       45.86       42.68      4.05 o 
  -7   1   5      116.71      114.20      4.32 o 
  -6   1   5      314.16      301.44      6.95 o 
  -5   1   5      283.21      273.05      4.77 o 
  -4   1   5      230.94      237.45      3.78 o 
  -3   1   5       38.77       52.08      1.52 o 
  -2   1   5      315.25      356.23      4.93 o 
  -1   1   5      766.29      739.17      8.65 o 
   0   1   5       93.01      106.34      2.32 o 
   1   1   5       83.35       68.79      1.93 o 
   2   1   5      757.00      765.10      9.12 o 
   3   1   5      197.10      204.20      3.72 o 
   4   1   5       41.90       40.74      1.99 o 
   5   1   5      273.29      252.91      4.87 o 
   6   1   5      123.53      135.40      4.99 o 
   7   1   5       94.68       90.36      6.10 o 
   8   1   5       44.62       41.06      4.68 o 
  -8   2   5        3.15        1.44      1.85 o 
  -7   2   5        3.02        3.90      2.79 o 
  -6   2   5        1.39        1.00      1.03 o 
  -5   2   5      456.66      449.68      8.69 o 
  -4   2   5      327.41      322.88      4.73 o 
  -3   2   5      445.50      436.02      7.06 o 
  -2   2   5      101.20      103.29      2.70 o 
  -1   2   5      318.29      329.10      5.10 o 
   0   2   5       88.15      101.76      2.32 o 
   1   2   5       17.66       20.21      1.22 o 
   2   2   5      661.02      655.40     10.25 o 
   3   2   5      289.57      293.95      5.52 o 
   4   2   5        1.03        0.06      0.55 o 
   5   2   5       11.93       12.77      1.32 o 
   6   2   5        4.98        7.13      1.60 o 
   7   2   5        1.23        0.06      1.33 o 
  -8   3   5       10.50       10.38      2.51 o 
  -7   3   5        0.15        1.91      1.57 o 
  -6   3   5      165.00      177.21      8.76 o 
  -5   3   5       18.67       17.13      2.01 o 
  -4   3   5      336.75      363.82      5.61 o 
  -3   3   5      190.88      178.71      3.71 o 
  -2   3   5      331.07      336.97      6.93 o 
  -1   3   5       73.22       87.13      1.76 o 
   0   3   5      563.47      640.18      7.28 o 
   1   3   5      255.63      281.15      4.99 o 
   2   3   5       40.51       38.92      2.10 o 
   3   3   5      484.65      495.45      7.42 o 
   4   3   5      359.79      332.74      5.70 o 
   5   3   5      156.08      153.31      4.54 o 
   6   3   5       11.04       15.21      2.27 o 
   7   3   5       48.24       57.57      7.58 o 
  -8   4   5        7.61       12.58      2.52 o 
  -7   4   5        5.33        3.94      1.68 o 
  -6   4   5      319.14      321.21     11.86 o 
  -5   4   5      173.42      181.66      3.87 o 
  -4   4   5       55.80       52.85      4.18 o 
  -3   4   5        9.55       10.32      1.04 o 
  -2   4   5      174.78      158.78      4.14 o 
  -1   4   5      273.11      288.04      5.85 o 
   0   4   5       15.87       17.24      1.96 o 
   1   4   5       65.01       53.87      2.72 o 
   2   4   5      192.08      196.46      5.26 o 
   3   4   5      519.25      521.93     10.20 o 
   4   4   5        1.38        0.97      1.03 o 
   5   4   5       98.42       95.58      3.71 o 
   6   4   5       27.07       26.51      2.85 o 
   7   4   5       18.76       19.83      3.49 o 
  -8   5   5       25.83        1.50      1.80 o 
  -7   5   5        0.96        3.47      1.63 o 
  -6   5   5       89.05       94.87      4.57 o 
  -5   5   5       84.79       94.83      3.41 o 
  -4   5   5      300.32      278.71      6.39 o 
  -3   5   5       12.25       16.32      2.66 o 
  -2   5   5      105.15       97.77      4.35 o 
  -1   5   5       23.78       21.30      2.67 o 
   0   5   5        9.25        7.57      1.53 o 
   1   5   5      889.12      859.62     17.52 o 
   2   5   5      109.76      100.67      3.80 o 
   3   5   5      324.68      304.72      7.36 o 
   4   5   5       37.96       35.44      2.96 o 
   5   5   5        0.01        1.10      0.99 o 
   6   5   5        4.75        8.33      1.98 o 
  -7   6   5       56.90       64.84      3.26 o 
  -6   6   5       79.12       69.79      7.12 o 
  -5   6   5       91.54       87.02      6.03 o 
  -4   6   5      143.35      150.11      6.37 o 
  -3   6   5      259.23      236.85      9.61 o 
  -2   6   5        0.02        1.27      0.94 o 
  -1   6   5        0.08        0.12      0.98 o 
   0   6   5       13.54       15.33      2.07 o 
   1   6   5       20.06       22.50      3.50 o 
   2   6   5       79.63       77.59      3.57 o 
   3   6   5      163.39      153.16      5.15 o 
   4   6   5      103.74       99.02      4.30 o 
   5   6   5        2.62        2.08      1.21 o 
   6   6   5        1.84        5.32      2.01 o 
  -7   7   5       24.15       27.29      5.17 o 
  -6   7   5        2.94        4.03      2.19 o 
  -5   7   5       20.79       18.40      3.09 o 
  -4   7   5       52.36       54.63      4.67 o 
  -3   7   5      107.91      104.11      4.23 o 
  -2   7   5      504.83      489.73     12.31 o 
  -1   7   5      161.52      154.92      5.85 o 
   0   7   5      110.62       97.89      7.40 o 
   1   7   5      101.75       89.94      6.70 o 
   2   7   5       20.77       18.78      1.88 o 
   3   7   5       15.65       17.96      2.20 o 
   4   7   5       52.62       54.52      3.89 o 
   5   7   5       55.89       60.06      3.58 o 
  -6   8   5       74.55       82.61      6.67 o 
  -5   8   5       90.51       98.27      6.90 o 
  -4   8   5       21.12       15.07      2.77 o 
  -3   8   5      132.85      122.55      5.79 o 
  -2   8   5       47.73       53.11      4.22 o 
  -1   8   5       44.08       42.48      3.64 o 
   0   8   5      248.94      228.34     11.08 o 
   1   8   5       89.38       84.09      4.50 o 
   2   8   5        0.48       -0.31      0.98 o 
   3   8   5        0.33        1.38      1.31 o 
   4   8   5       94.50       99.59      4.16 o 
  -5   9   5       21.53       19.96      3.34 o 
  -4   9   5      241.35      249.60     25.70 o 
  -3   9   5        3.64        6.62      2.01 o 
  -2   9   5       11.00       16.93      6.37 o 
  -1   9   5        0.83        0.03      1.18 o 
   0   9   5      135.28      137.19      5.73 o 
   1   9   5       52.78       50.92      3.98 o 
   2   9   5       10.20       13.52      2.02 o 
   3   9   5       10.23       10.26      3.15 o 
  -4  10   5       88.20       91.57      5.94 o 
  -3  10   5        2.32        0.81      1.57 o 
  -2  10   5       26.02       30.97      3.49 o 
  -1  10   5        0.04       -0.12      1.98 o 
   0  10   5        3.59        6.03      1.72 o 
   1  10   5       62.77       73.79      4.35 o 
   2  10   5       68.05       73.42      5.27 o 
  -2 -11   6       80.90       74.48     10.49 o 
  -1 -11   6       32.31       37.44      7.65 o 
   0 -11   6       80.63       74.72     10.09 o 
   1 -11   6        0.32       -0.12      1.00 o 
   2 -11   6        0.05        0.39      1.40 o 
  -3 -10   6        0.42       -1.07      2.42 o 
  -2 -10   6       12.83       16.66      3.71 o 
  -1 -10   6       37.25       35.14      7.01 o 
   0 -10   6       46.31       46.22      3.32 o 
   1 -10   6        5.42        6.18      4.30 o 
   2 -10   6        9.36        9.10      2.03 o 
   3 -10   6      110.48      113.15      6.16 o 
   4 -10   6        0.02        0.50      2.44 o 
  -4  -9   6       72.58       69.08      4.34 o 
  -3  -9   6      124.30      131.53      4.66 o 
  -2  -9   6        0.91        0.85      0.93 o 
  -1  -9   6       45.06       44.53      2.43 o 
   0  -9   6        2.93        3.20      1.36 o 
   1  -9   6       12.34       13.75      2.33 o 
   2  -9   6        5.86        6.10      1.66 o 
   3  -9   6      133.76      138.95      6.51 o 
   4  -9   6        9.85       12.39      3.52 o 
   5  -9   6        1.37        4.47      2.14 o 
  -5  -8   6       13.28       18.52      8.92 o 
  -4  -8   6       11.09       15.28      4.68 o 
  -3  -8   6      219.82      226.70      6.42 o 
  -2  -8   6        5.38        7.98      1.46 o 
  -1  -8   6        3.63        2.88      0.98 o 
   0  -8   6        0.12       -0.57      0.89 o 
   1  -8   6       96.49      100.01      4.79 o 
   2  -8   6        2.49        3.36      1.48 o 
   3  -8   6      110.50      108.18      5.51 o 
   4  -8   6      128.23      117.88      6.56 o 
   5  -8   6        4.78        1.70      1.80 o 
   6  -8   6        4.25        7.21      2.80 o 
  -6  -7   6      103.16      105.67      6.29 o 
  -5  -7   6      126.39      124.24      5.97 o 
  -4  -7   6        3.44       -0.35      1.28 o 
  -3  -7   6       23.31       23.04      2.32 o 
  -2  -7   6       51.69       51.83      3.75 o 
  -1  -7   6       74.56       71.23      3.06 o 
   0  -7   6      156.66      142.13      9.23 o 
   1  -7   6        2.86        1.98      1.23 o 
   2  -7   6       67.67       68.32      4.18 o 
   3  -7   6       21.35       16.70      2.54 o 
   4  -7   6      246.92      219.28      8.47 o 
   5  -7   6       29.70       29.51      4.49 o 
   6  -7   6        3.95        8.22      2.48 o 
  -7  -6   6       12.21       11.79      2.77 o 
  -6  -6   6        0.48        0.12      1.44 o 
  -5  -6   6      415.02      416.32     15.57 o 
  -4  -6   6        8.58        7.86      1.97 o 
  -3  -6   6        1.09        0.12      0.91 o 
  -2  -6   6      336.51      333.48      7.50 o 
  -1  -6   6      273.07      247.77      5.97 o 
   0  -6   6       76.12       73.09      6.86 o 
   1  -6   6      307.67      313.22      6.76 o 
   2  -6   6      402.96      381.33     10.37 o 
   3  -6   6       35.17       31.00      3.30 o 
   4  -6   6        0.43        1.36      1.47 o 
   5  -6   6       17.47       19.54      3.17 o 
   6  -6   6       85.93      112.40     11.24 o 
   7  -6   6       42.46       41.11      6.78 o 
  -7  -5   6       11.17       10.68      2.62 o 
  -6  -5   6       41.24       48.09      4.52 o 
  -5  -5   6        1.49        2.89      1.47 o 
  -4  -5   6      695.67      658.77     15.15 o 
  -2  -5   6      121.55      125.66      4.07 o 
  -1  -5   6      455.81      432.10      8.46 o 
   0  -5   6       14.39        8.81      1.26 o 
   1  -5   6        1.62        1.93      1.14 o 
   2  -5   6      172.48      167.72      6.05 o 
   3  -5   6      643.49      605.16     14.57 o 
   4  -5   6       33.47       27.47      2.54 o 
   5  -5   6      216.98      229.46      5.96 o 
   6  -5   6       44.60       41.78      3.07 o 
   7  -5   6       57.38       62.15      4.64 o 
  -8  -4   6       10.48        8.12      2.54 o 
  -7  -4   6        0.96        1.77      1.69 o 
  -6  -4   6       14.16       15.47      2.69 o 
  -5  -4   6      110.85       98.11      9.55 o 
  -4  -4   6      630.98      611.98     14.17 o 
  -3  -4   6      710.26      688.62     14.77 o 
  -2  -4   6      144.29      124.84      8.57 o 
  -1  -4   6      291.53      294.79      6.35 o 
   0  -4   6      117.68      113.61      3.44 o 
   1  -4   6        3.25        3.71      0.74 o 
   2  -4   6       17.80       25.96      0.88 o 
   3  -4   6      751.95      761.17     12.68 o 
   4  -4   6      406.10      401.53      8.29 o 
   5  -4   6       39.06       41.03      2.95 o 
   6  -4   6        7.01        5.91      1.36 o 
   7  -4   6       24.99       29.16      2.92 o 
  -8  -3   6       12.95       13.82      5.56 o 
  -7  -3   6        1.32        1.32      1.74 o 
  -6  -3   6       31.36       31.14      3.53 o 
  -5  -3   6       23.87       25.35      4.03 o 
  -4  -3   6       25.92       25.44      2.73 o 
  -3  -3   6      209.66      207.15      7.90 o 
  -2  -3   6      632.83      612.94     12.18 o 
  -1  -3   6       79.76       76.58      2.22 o 
   0  -3   6      948.45     1011.59     11.37 o 
   1  -3   6      358.68      352.42      4.33 o 
   2  -3   6       93.66       93.84      2.56 o 
   3  -3   6      376.29      363.65      6.35 o 
   4  -3   6      782.23      794.13     12.30 o 
   5  -3   6      102.78      105.13      7.15 o 
   6  -3   6      115.87      103.69      4.23 o 
   7  -3   6        5.80        3.41      1.60 o 
  -8  -2   6        7.48       11.37      1.97 o 
  -7  -2   6        0.04        0.11      0.98 o 
  -6  -2   6      352.04      329.43      7.32 o 
  -5  -2   6      154.35      147.70      4.25 o 
  -4  -2   6        6.03        5.12      0.89 o 
  -3  -2   6       41.29       38.04      1.65 o 
  -2  -2   6      129.62      121.23      2.50 o 
  -1  -2   6      104.25      123.91      2.43 o 
   0  -2   6        4.18        4.77      0.68 o 
   1  -2   6       56.56       47.42      1.73 o 
   2  -2   6      121.38      120.06      3.47 o 
   3  -2   6      123.39      119.27      3.20 o 
   4  -2   6       13.55       14.16      1.51 o 
   5  -2   6      566.87      537.37     12.37 o 
   6  -2   6       73.03       76.84      4.53 o 
   7  -2   6        8.32        5.41      1.98 o 
   8  -2   6        0.69        2.31      1.92 o 
  -8  -1   6        1.17        0.64      1.27 o 
  -7  -1   6       14.38       18.37      2.13 o 
  -6  -1   6        6.56        8.34      1.46 o 
  -5  -1   6       19.55       22.39      2.35 o 
  -4  -1   6      792.23      774.55     10.98 o 
  -3  -1   6       12.98       11.55      1.84 o 
  -2  -1   6     1201.90     1313.60     18.38 o 
  -1  -1   6      122.24      128.90      2.36 o 
   0  -1   6        0.08        0.91      0.45 o 
   1  -1   6        0.53       -0.05      0.38 o 
   2  -1   6      929.51      974.91     10.52 o 
   3  -1   6      233.97      227.40      4.16 o 
   4  -1   6        0.79       -0.86      0.77 o 
   5  -1   6        0.12       -0.67      1.26 o 
   6  -1   6       16.74       15.40      2.69 o 
   7  -1   6       86.05       85.88      8.17 o 
   8  -1   6       62.21       66.68      5.07 o 
  -8   0   6        2.60        3.24      1.83 o 
  -7   0   6       72.98       79.98      3.95 o 
  -6   0   6       70.74       77.59      3.08 o 
  -5   0   6       19.48       15.45      1.52 o 
  -4   0   6        7.96        7.81      0.95 o 
  -3   0   6      319.93      334.99      4.60 o 
  -2   0   6      166.70      173.82      3.46 o 
  -1   0   6       43.73       52.92      1.51 o 
   0   0   6       92.75       86.12      2.47 o 
   1   0   6       13.60       22.90      1.11 o 
   2   0   6       45.42       54.50      1.62 o 
   3   0   6      565.97      609.68      7.50 o 
   4   0   6       38.53       37.21      3.38 o 
   5   0   6       12.44       12.61      1.57 o 
   6   0   6       67.06       71.18      4.31 o 
   7   0   6        0.37        3.09      1.73 o 
  -8   1   6       36.03       32.21      3.61 o 
  -7   1   6        3.56        4.94      1.48 o 
  -6   1   6      593.04      585.93     19.57 o 
  -5   1   6       11.53        8.88      1.24 o 
  -4   1   6       12.69       10.27      0.98 o 
  -3   1   6     1486.10     1555.42     15.87 o 
  -2   1   6      732.46      762.27      9.24 o 
  -1   1   6      111.53      149.65      2.84 o 
   0   1   6      346.93      325.35      4.65 o 
   1   1   6     1829.30     1953.57     19.04 o 
   2   1   6       14.67       19.93      1.08 o 
   3   1   6        8.20        7.25      0.89 o 
   4   1   6       47.20       49.58      2.54 o 
   5   1   6      248.50      233.23      5.26 o 
   6   1   6        2.85        6.29      1.32 o 
   7   1   6        7.14       14.10      3.12 o 
  -8   2   6        0.76       -2.99      2.29 o 
  -7   2   6      457.44      438.56     11.41 o 
  -6   2   6        0.13        1.06      1.00 o 
  -5   2   6      114.79      105.90      2.87 o 
  -4   2   6       80.01       71.01      2.22 o 
  -3   2   6      381.59      403.02      5.88 o 
  -2   2   6      288.13      284.57      4.43 o 
  -1   2   6       39.45       44.44      1.76 o 
   0   2   6      640.14      651.50      8.07 o 
   1   2   6      227.38      225.56      4.13 o 
   2   2   6        1.66        2.00      0.74 o 
   3   2   6       48.04       53.07      2.49 o 
   4   2   6      120.72      105.36      3.60 o 
   5   2   6       74.60       79.61      4.21 o 
   6   2   6       98.90       99.56      3.60 o 
   7   2   6       17.09       22.63      3.19 o 
  -8   3   6        0.72       -1.49      1.50 o 
  -7   3   6        2.82        3.50      1.67 o 
  -6   3   6       21.12       24.45      2.21 o 
  -5   3   6      547.22      537.64      7.88 o 
  -4   3   6     1742.93     1709.06     19.36 o 
  -3   3   6        5.10        3.43      0.80 o 
  -2   3   6       11.99       14.61      1.19 o 
  -1   3   6      162.58      167.09      2.89 o 
   0   3   6      173.55      156.57      2.66 o 
   1   3   6       46.73       44.70      1.37 o 
   2   3   6      187.56      188.89      4.32 o 
   3   3   6      351.94      351.54      5.99 o 
   4   3   6       45.02       47.41      2.03 o 
   5   3   6       40.50       34.17      2.24 o 
   6   3   6       11.57       10.48      1.65 o 
   7   3   6      109.73      137.92      7.32 o 
  -8   4   6       32.88       32.12      3.59 o 
  -7   4   6        1.53        1.85      1.54 o 
  -6   4   6        0.09        2.90      1.29 o 
  -5   4   6       44.58       49.01      2.32 o 
  -4   4   6      431.72      390.36     15.52 o 
  -3   4   6      182.98      190.03      4.58 o 
  -2   4   6       31.22       26.86      1.16 o 
  -1   4   6       79.21       80.62      3.88 o 
   0   4   6       86.22       91.89      4.64 o 
   1   4   6      197.96      186.78      5.12 o 
   2   4   6      271.00      273.26      7.92 o 
   3   4   6      734.11      732.93     13.32 o 
   4   4   6      130.44      129.63      4.76 o 
   5   4   6       13.09       13.68      2.08 o 
   6   4   6       13.96       16.08      2.15 o 
  -8   5   6       17.85        8.50      2.65 o 
  -7   5   6       76.01       78.66      5.37 o 
  -6   5   6       38.56       38.84      2.84 o 
  -5   5   6        0.01       -0.45      0.90 o 
  -4   5   6        8.92        7.41      1.37 o 
  -3   5   6        1.16        1.39      1.52 o 
  -2   5   6       66.99       64.93      3.89 o 
  -1   5   6      397.93      384.68     10.01 o 
   0   5   6      113.32      107.83      4.66 o 
   1   5   6       58.88       53.70      5.26 o 
   2   5   6      323.91      304.75      8.66 o 
   3   5   6       12.80       10.84      2.07 o 
   4   5   6       50.14       43.96      3.39 o 
   5   5   6      104.85      108.84      5.80 o 
   6   5   6       44.71       46.53      3.34 o 
  -7   6   6        0.02        2.99      2.73 o 
  -6   6   6        2.91        3.98      2.03 o 
  -5   6   6      329.00      340.31     10.84 o 
  -4   6   6       57.87       51.94      4.45 o 
  -3   6   6      591.16      572.48     14.10 o 
  -2   6   6       45.84       49.06      6.90 o 
  -1   6   6      121.37      121.74      5.20 o 
   0   6   6        0.75       -0.33      0.97 o 
   1   6   6      226.25      217.69      6.00 o 
   2   6   6      261.66      243.48      7.77 o 
   3   6   6        1.42        1.11      1.99 o 
   4   6   6      102.24       99.93      4.65 o 
   5   6   6        7.14        9.44      1.70 o 
  -7   7   6        0.68       12.88      4.27 o 
  -6   7   6        0.33        2.15      1.88 o 
  -5   7   6       30.74       36.52      4.82 o 
  -4   7   6        0.10        3.16      1.72 o 
  -3   7   6       38.97       36.29      3.66 o 
  -2   7   6       64.13       61.38      4.56 o 
  -1   7   6        0.12        0.32      1.13 o 
   0   7   6      287.10      274.36     16.20 o 
   1   7   6        1.83        1.58      1.17 o 
   2   7   6      109.11      106.26      4.52 o 
   3   7   6        8.57        9.83      2.16 o 
   4   7   6        4.40        8.87      1.96 o 
   5   7   6        4.00        5.63      1.75 o 
  -6   8   6        2.09        1.95      2.12 o 
  -5   8   6        0.54        2.47      1.90 o 
  -4   8   6       53.83       55.85      7.03 o 
  -3   8   6      154.65      137.91      6.38 o 
  -2   8   6      167.15      161.68      8.20 o 
  -1   8   6        8.47       10.18      2.15 o 
   0   8   6       37.95       36.50      3.56 o 
   1   8   6        0.03        1.68      1.25 o 
   2   8   6       34.13       44.18      3.43 o 
   3   8   6        0.08        2.83      3.12 o 
   4   8   6       46.21       49.00      4.53 o 
  -5   9   6        7.60        6.70      2.37 o 
  -4   9   6       23.13       28.96      5.59 o 
  -3   9   6       29.85       29.11      3.68 o 
  -2   9   6      114.08      123.00     10.99 o 
  -1   9   6       79.37       69.32      4.55 o 
   0   9   6       12.50        7.09      3.15 o 
   1   9   6        0.37        0.24      1.27 o 
   2   9   6        7.55        9.27      1.96 o 
   3   9   6       42.62       57.17      5.19 o 
  -4  10   6        7.95       11.78      3.40 o 
  -3  10   6       30.35       36.85      4.19 o 
  -2  10   6       16.43       23.51      4.67 o 
  -1  10   6      119.36      152.64      6.68 o 
   0  10   6      110.88      122.24      6.00 o 
   1  10   6       11.38        8.27      1.80 o 
  -1 -11   7        6.25        2.43      4.14 o 
   0 -11   7       12.01        3.71      4.41 o 
   1 -11   7       20.01       24.23      2.86 o 
   2 -11   7       15.38       17.04      3.56 o 
  -3 -10   7       93.20       94.39      5.06 o 
  -2 -10   7      227.40      245.95      6.35 o 
  -1 -10   7      131.36      141.61     13.54 o 
   0 -10   7        3.85        6.19      1.56 o 
   1 -10   7       15.78       11.32      2.10 o 
   2 -10   7       23.41       23.22      4.16 o 
   3 -10   7      136.77      144.91      6.89 o 
   4 -10   7       80.01       75.18      6.15 o 
  -4  -9   7        0.21        0.46      1.34 o 
  -3  -9   7        6.29        8.98      1.79 o 
  -2  -9   7      158.96      159.40      5.13 o 
  -1  -9   7      106.53      101.85      9.19 o 
   0  -9   7        0.02        0.89      2.61 o 
   1  -9   7        0.76        1.33      2.93 o 
   2  -9   7       15.70       16.31      2.64 o 
   3  -9   7        0.88        1.99      1.66 o 
   4  -9   7      227.59      234.09      9.35 o 
   5  -9   7      128.04      120.98      7.43 o 
  -5  -8   7       92.67       88.81      5.47 o 
  -4  -8   7       98.29      108.67      5.60 o 
  -3  -8   7        0.36        1.88      1.23 o 
  -2  -8   7       74.11       69.90      3.57 o 
  -1  -8   7      131.67      126.10      6.71 o 
   0  -8   7        0.25       -0.79      1.45 o 
   1  -8   7      414.78      406.45     16.43 o 
   2  -8   7       47.37       47.01      4.16 o 
   3  -8   7       54.92       50.29      6.76 o 
   4  -8   7       10.89        7.86      2.38 o 
   5  -8   7       66.74       74.32      6.99 o 
   6  -8   7       46.35       57.78      6.01 o 
  -6  -7   7        2.24        3.47      1.88 o 
  -5  -7   7        0.10        1.61      1.38 o 
  -4  -7   7        0.06        0.80      1.28 o 
  -3  -7   7       92.64       90.22      4.25 o 
  -2  -7   7       76.86       82.27      8.53 o 
  -1  -7   7      116.62      105.52      3.91 o 
   0  -7   7      796.20      762.69     25.40 o 
   1  -7   7        0.03        0.95      1.05 o 
   2  -7   7      126.71      137.87      5.99 o 
   3  -7   7       63.59       65.05      5.01 o 
   4  -7   7      191.03      165.47     11.47 o 
   5  -7   7       28.54       28.58      6.71 o 
   6  -7   7       56.14       66.06      6.23 o 
  -7  -6   7       75.06       93.20      7.05 o 
  -6  -6   7       81.77       88.45      7.75 o 
  -5  -6   7       64.56       60.17     10.84 o 
  -4  -6   7      396.89      402.00     11.12 o 
  -3  -6   7       72.26       66.41      3.99 o 
  -2  -6   7       74.33       65.01      3.29 o 
  -1  -6   7       10.46        9.98      3.59 o 
   0  -6   7        0.14       -0.31      0.79 o 
   1  -6   7       35.55       31.91      3.10 o 
   2  -6   7        0.61        2.32      1.73 o 
   3  -6   7       58.29       65.30      4.98 o 
   4  -6   7       14.60       16.47      2.84 o 
   5  -6   7       93.10      102.42      7.06 o 
   6  -6   7        0.02        0.92      1.82 o 
   7  -6   7      183.24      185.25     13.39 o 
  -7  -5   7        1.23        6.05      4.34 o 
  -6  -5   7       56.56       57.87      5.07 o 
  -5  -5   7       84.49       78.12      8.84 o 
  -4  -5   7      315.26      318.67      9.46 o 
  -3  -5   7      186.85      181.84      5.51 o 
  -2  -5   7      313.98      297.13      8.47 o 
  -1  -5   7       63.17       71.01      3.16 o 
   0  -5   7       21.08       18.76      1.82 o 
   1  -5   7      336.78      322.29      6.97 o 
   2  -5   7       13.99        6.00      1.66 o 
   3  -5   7       56.47       49.55     10.12 o 
   4  -5   7       59.80       59.09      2.63 o 
   5  -5   7      101.69       96.61      3.71 o 
   6  -5   7       16.85       23.78      2.47 o 
   7  -5   7       66.34       74.18      9.66 o 
  -7  -4   7        0.03       -0.60      1.40 o 
  -6  -4   7       15.15       16.05      5.91 o 
  -5  -4   7      192.05      177.51      7.02 o 
  -4  -4   7      449.78      411.98     10.95 o 
  -3  -4   7      180.82      189.44      6.44 o 
  -2  -4   7      265.59      279.95      6.67 o 
  -1  -4   7        3.38        7.70      1.27 o 
   0  -4   7       16.62       19.19      2.03 o 
   1  -4   7        5.86        4.21      1.05 o 
   2  -4   7        5.42        5.43      0.78 o 
   3  -4   7      121.74      127.59      3.87 o 
   4  -4   7        4.16        3.71      1.16 o 
   5  -4   7      189.80      198.04      6.18 o 
   6  -4   7      119.63      124.90      4.78 o 
   7  -4   7        8.14       10.01      2.06 o 
  -8  -3   7        5.27        4.58      2.47 o 
  -7  -3   7       27.94       29.24      3.84 o 
  -6  -3   7        0.20       -1.45      1.14 o 
  -5  -3   7      152.96      158.02      6.52 o 
  -4  -3   7      634.65      604.26     14.21 o 
  -3  -3   7      630.94      597.99     13.50 o 
  -2  -3   7       31.15       28.17      2.65 o 
  -1  -3   7       38.66       32.41      2.19 o 
   0  -3   7        6.63       10.93      0.70 o 
   1  -3   7       57.89       70.81      1.66 o 
   2  -3   7      498.44      529.85      9.56 o 
   3  -3   7      562.56      570.51      9.02 o 
   4  -3   7       37.80       34.17      2.26 o 
   5  -3   7        3.67        2.34      1.10 o 
   6  -3   7       11.30       13.51      2.02 o 
   7  -3   7        5.29        5.01      1.73 o 
  -8  -2   7       67.83       68.34      6.67 o 
  -7  -2   7       30.53       30.80      4.09 o 
  -6  -2   7        0.02       -1.12      0.80 o 
  -5  -2   7        1.97        0.68      0.85 o 
  -4  -2   7       14.61       15.50      1.36 o 
  -3  -2   7      466.63      486.77      9.07 o 
  -2  -2   7      641.84      642.84      7.90 o 
  -1  -2   7      186.40      191.17      3.37 o 
   0  -2   7       52.11       68.49      2.07 o 
   1  -2   7      327.49      324.18      5.47 o 
   2  -2   7       42.14       39.25      1.83 o 
   3  -2   7      188.17      187.26      4.38 o 
   4  -2   7      429.44      430.85      7.73 o 
   5  -2   7      208.66      214.75      5.90 o 
   6  -2   7       26.67       23.42      4.54 o 
   7  -2   7        1.36       -0.06      2.60 o 
  -8  -1   7       16.50       15.60      8.47 o 
  -7  -1   7       93.28       98.94      4.46 o 
  -6  -1   7      201.95      196.47      4.88 o 
  -5  -1   7      491.48      484.73      8.18 o 
  -4  -1   7       26.03       29.65      1.97 o 
  -3  -1   7      822.26      880.87     12.03 o 
  -2  -1   7      729.90      766.92      9.42 o 
  -1  -1   7      570.06      631.33      7.15 o 
   0  -1   7     1362.69     1370.33     13.89 o 
   1  -1   7       36.07       47.02      1.59 o 
   2  -1   7      183.94      209.08      3.53 o 
   3  -1   7        0.19       -0.05      0.63 o 
   4  -1   7      320.57      316.56      6.97 o 
   5  -1   7      271.28      267.20      7.32 o 
   6  -1   7       22.19       24.55      2.91 o 
   7  -1   7        3.35        4.51      3.38 o 
  -8   0   7       41.18       48.86      4.63 o 
  -7   0   7       37.00       39.78      3.65 o 
  -6   0   7       11.02       10.99      1.52 o 
  -5   0   7       29.88       28.80      2.03 o 
  -4   0   7       34.21       36.35      1.79 o 
  -3   0   7      154.61      157.61      4.15 o 
  -2   0   7       27.16       27.77      1.57 o 
  -1   0   7     1648.54     1742.52     18.59 o 
   0   0   7      578.25      600.19      7.60 o 
   1   0   7     1039.14     1097.72     11.61 o 
   2   0   7       29.90       27.85      1.38 o 
   3   0   7       54.30       65.45      2.49 o 
   4   0   7      185.51      192.99      4.09 o 
   5   0   7        0.04        1.11      1.22 o 
   6   0   7        0.97       -0.93      1.25 o 
   7   0   7      219.41      237.30      8.55 o 
  -8   1   7        3.41        1.83      1.78 o 
  -7   1   7        0.93        4.06      1.41 o 
  -6   1   7      249.24      224.40      6.02 o 
  -5   1   7      461.61      445.63     11.01 o 
  -4   1   7      315.10      327.15      4.95 o 
  -3   1   7        0.03        0.46      0.56 o 
  -2   1   7       19.02       26.18      1.44 o 
  -1   1   7       54.72       50.27      1.67 o 
   0   1   7       45.76       40.97      1.68 o 
   1   1   7       44.30       45.03      1.53 o 
   2   1   7      251.01      269.67      4.38 o 
   3   1   7      101.32      103.27      3.07 o 
   4   1   7        0.03        1.46      0.82 o 
   5   1   7        0.21        0.21      0.82 o 
   6   1   7      202.60      201.19      9.22 o 
   7   1   7      122.83      133.81      7.75 o 
  -8   2   7        1.01        1.07      1.76 o 
  -7   2   7       40.14       39.69      3.69 o 
  -6   2   7       93.32       97.54      3.84 o 
  -5   2   7       65.71       72.43      2.54 o 
  -4   2   7       66.99       66.54      2.47 o 
  -3   2   7      239.57      237.52      4.70 o 
  -2   2   7      492.24      495.05      6.84 o 
  -1   2   7       51.49       41.82      2.13 o 
   0   2   7        0.08        0.63      0.60 o 
   1   2   7       17.28       17.93      1.88 o 
   2   2   7       52.41       52.85      2.26 o 
   3   2   7       58.85       57.20      2.51 o 
   4   2   7      120.23      112.15      3.86 o 
   5   2   7        4.80        2.55      1.45 o 
   6   2   7       62.35       64.62      5.03 o 
   7   2   7        7.53       10.24      2.52 o 
  -8   3   7        0.01       -0.76      1.58 o 
  -7   3   7       30.07       25.20      3.10 o 
  -6   3   7      198.97      192.99      8.06 o 
  -5   3   7       44.88       44.06      2.25 o 
  -4   3   7        1.90        3.08      0.95 o 
  -3   3   7        2.25        5.69      1.04 o 
  -2   3   7        2.52        4.44      0.90 o 
  -1   3   7       62.77       63.81      5.26 o 
   0   3   7      101.76       97.54      2.38 o 
   1   3   7        3.15        3.84      0.81 o 
   2   3   7       44.50       36.82      2.04 o 
   3   3   7       45.05       34.94      2.01 o 
   4   3   7       51.96       53.36      2.46 o 
   5   3   7       47.43       45.61      5.87 o 
   6   3   7       97.41      103.41     13.67 o 
  -8   4   7       38.08       39.29      3.86 o 
  -7   4   7        0.58        2.46      3.75 o 
  -6   4   7      182.76      186.25     11.02 o 
  -5   4   7      301.32      311.34      8.32 o 
  -4   4   7       86.42       82.64      3.40 o 
  -3   4   7      128.34      118.11      3.63 o 
  -2   4   7       60.09       58.11      2.87 o 
  -1   4   7      150.75      130.24      7.79 o 
   0   4   7        0.47       -0.61      0.86 o 
   1   4   7       50.43       48.07      6.08 o 
   2   4   7      417.41      394.14     10.36 o 
   3   4   7        0.79        1.39      1.32 o 
   4   4   7       10.31       14.21      2.44 o 
   5   4   7       45.88       54.44      4.72 o 
   6   4   7       15.72       14.54      2.31 o 
  -7   5   7        1.91        2.48      2.27 o 
  -6   5   7       67.80       59.54      3.33 o 
  -5   5   7        1.41        1.86      1.13 o 
  -4   5   7       21.79       19.45      1.64 o 
  -3   5   7      293.62      295.03     13.42 o 
  -2   5   7      454.40      447.73     11.62 o 
  -1   5   7       63.53       59.97      3.82 o 
   0   5   7      237.21      228.32      7.41 o 
   1   5   7      291.16      269.36      9.07 o 
   2   5   7       54.25       56.49      5.26 o 
   3   5   7       15.36       13.70      6.04 o 
   4   5   7      125.06      130.19      6.06 o 
   5   5   7      218.16      209.62      9.47 o 
   6   5   7       55.72       54.27      4.28 o 
  -7   6   7      101.13      132.70     12.59 o 
  -6   6   7       52.34       58.37      8.58 o 
  -5   6   7       60.04       59.64      5.19 o 
  -4   6   7       14.81        8.18      2.15 o 
  -3   6   7      527.05      495.04     13.03 o 
  -2   6   7       29.00       26.30      3.04 o 
  -1   6   7      243.06      232.33      7.71 o 
   0   6   7       62.49       58.75      4.36 o 
   1   6   7        0.02       -0.34      1.09 o 
   2   6   7       86.77       87.61      4.94 o 
   3   6   7       28.17       27.93      3.32 o 
   4   6   7      102.23      104.30      5.60 o 
   5   6   7       39.67       41.80      8.97 o 
  -6   7   7        6.59        9.39      2.79 o 
  -5   7   7        1.21        0.58      1.63 o 
  -4   7   7       24.41       20.37      3.10 o 
  -3   7   7        1.18        0.78      1.35 o 
  -2   7   7      410.05      402.75     11.51 o 
  -1   7   7      162.35      157.38      7.43 o 
   0   7   7      402.09      391.74     11.07 o 
   1   7   7        0.57        3.36      1.30 o 
   2   7   7        0.00       -0.63      1.02 o 
   3   7   7       15.22       18.34      3.23 o 
   4   7   7        5.41        5.23      2.01 o 
  -6   8   7        7.07        2.35      5.20 o 
  -5   8   7       15.16       14.52      3.96 o 
  -4   8   7       52.32       55.57      5.30 o 
  -3   8   7       21.49       26.45      6.52 o 
  -2   8   7       36.27       32.50      3.59 o 
  -1   8   7      138.42      124.94      7.17 o 
   0   8   7       37.91       37.68      3.73 o 
   1   8   7       38.34       32.42      3.05 o 
   2   8   7        1.36       -0.16      2.93 o 
   3   8   7        1.77        3.02      3.31 o 
  -5   9   7       11.34       16.46      3.23 o 
  -4   9   7       70.12       72.32      5.87 o 
  -3   9   7       81.80       79.04      7.46 o 
  -2   9   7        3.84        5.03      1.88 o 
  -1   9   7        0.20       -0.29      1.34 o 
   0   9   7        4.03        3.92      1.72 o 
   1   9   7       34.53       33.06      4.23 o 
   2   9   7        1.40        2.63      1.85 o 
  -3  10   7       21.20       24.13      4.55 o 
  -2  10   7       68.31       70.67      6.99 o 
  -1  10   7       49.09       54.06      4.83 o 
   0  10   7        4.87        2.94      1.77 o 
   0 -11   8       19.12       17.85      2.37 o 
   1 -11   8       17.34       13.65      7.22 o 
  -3 -10   8       66.45       71.17      3.88 o 
  -2 -10   8        1.57        2.14      1.47 o 
  -1 -10   8       15.63       19.81      2.88 o 
   0 -10   8        0.29        0.01      1.20 o 
   1 -10   8        1.87        3.88      1.75 o 
   2 -10   8       10.72       15.62      2.81 o 
   3 -10   8       40.13       32.19      4.12 o 
  -4  -9   8       49.28       58.61      4.64 o 
  -3  -9   8       68.49       78.29      4.17 o 
  -2  -9   8      138.39      136.42      8.64 o 
  -1  -9   8        0.39        2.32      1.29 o 
   0  -9   8        0.57        1.75      1.39 o 
   1  -9   8       21.75       20.53      2.91 o 
   2  -9   8       38.72       40.26      4.08 o 
   3  -9   8       11.83        9.45      2.92 o 
   4  -9   8       34.69       31.19      4.26 o 
  -5  -8   8        7.23        6.53      2.14 o 
  -4  -8   8       27.24       28.80      3.37 o 
  -3  -8   8      144.17      144.69      5.33 o 
  -2  -8   8       22.82       23.58      2.72 o 
  -1  -8   8       54.59       54.38      4.29 o 
   0  -8   8       16.63       21.50      2.98 o 
   1  -8   8      165.66      166.22     18.71 o 
   2  -8   8       36.14       37.96      3.91 o 
   3  -8   8       25.62       27.95      3.70 o 
   4  -8   8      156.41      161.09     12.62 o 
   5  -8   8       54.79       55.07      5.56 o 
  -6  -7   8        0.94        0.58      1.65 o 
  -5  -7   8       73.58       78.05      5.73 o 
  -4  -7   8      209.52      211.54      7.83 o 
  -3  -7   8        0.44       -0.36      0.96 o 
  -2  -7   8      326.17      322.38      8.02 o 
  -1  -7   8       82.67       71.70      4.97 o 
   0  -7   8      630.83      644.89     12.78 o 
   1  -7   8       10.00        6.39      1.81 o 
   2  -7   8      150.15      139.87      6.28 o 
   3  -7   8       27.62       24.76      3.35 o 
   4  -7   8        0.30        1.54      1.70 o 
   5  -7   8       96.97       86.04      6.78 o 
   6  -7   8       35.34       32.28      4.54 o 
  -6  -6   8       33.18       34.54      5.45 o 
  -5  -6   8       58.80       54.09      4.78 o 
  -4  -6   8      190.05      184.26      7.10 o 
  -3  -6   8        0.09        0.60      1.79 o 
  -2  -6   8       73.41       72.99      5.83 o 
  -1  -6   8      196.75      186.67      5.46 o 
   0  -6   8      132.42      135.20      4.46 o 
   1  -6   8       54.64       54.99      4.26 o 
   2  -6   8      175.71      168.75      6.76 o 
   3  -6   8      464.40      436.80     12.51 o 
   4  -6   8        0.02       -0.34      1.31 o 
   5  -6   8      101.86      111.10      7.58 o 
   6  -6   8       61.69       69.27      6.43 o 
  -7  -5   8        9.04       14.21      3.02 o 
  -6  -5   8        1.84        0.22      1.46 o 
  -5  -5   8      219.74      212.15     14.19 o 
  -4  -5   8       18.21       16.94      4.88 o 
  -3  -5   8      128.74      120.52      4.59 o 
  -2  -5   8      282.88      268.67      6.83 o 
  -1  -5   8       60.87       60.96      3.08 o 
   0  -5   8       11.27       12.60      1.64 o 
   1  -5   8      218.97      207.03      5.48 o 
   2  -5   8      129.31      126.29      5.64 o 
   3  -5   8       33.78       34.69      3.67 o 
   4  -5   8        8.83        7.33      1.25 o 
   5  -5   8       26.60       27.42      2.43 o 
   6  -5   8       30.58       32.30      2.87 o 
   7  -5   8        6.81        9.14      2.40 o 
  -7  -4   8       26.35       28.71      4.11 o 
  -6  -4   8        3.88        4.19      2.00 o 
  -5  -4   8       66.57       70.14      5.22 o 
  -4  -4   8      182.88      191.04      7.07 o 
  -3  -4   8      556.86      535.18     12.91 o 
  -2  -4   8      188.84      184.24      5.35 o 
  -1  -4   8       16.63       13.92      1.71 o 
   0  -4   8        4.05        7.16      2.52 o 
   1  -4   8       34.61       36.30      2.70 o 
   2  -4   8        5.96        6.88      0.94 o 
   3  -4   8      199.03      199.53      5.18 o 
   4  -4   8      113.05      102.91      3.91 o 
   5  -4   8      145.04      146.75      6.01 o 
   6  -4   8       60.70       72.32      4.22 o 
   7  -4   8        2.79        5.03      1.79 o 
  -8  -3   8        0.73        1.29      2.12 o 
  -7  -3   8       98.33       95.25      6.85 o 
  -6  -3   8        9.51        5.21      1.86 o 
  -5  -3   8      165.36      169.79      6.97 o 
  -4  -3   8        2.42        4.29      0.89 o 
  -3  -3   8        4.10        6.59      0.83 o 
  -2  -3   8        6.32        6.79      0.84 o 
  -1  -3   8       43.73       43.14      1.33 o 
   0  -3   8        1.42        4.01      1.03 o 
   1  -3   8        0.75        1.84      0.94 o 
   2  -3   8       12.00       13.81      1.36 o 
   3  -3   8        4.54        4.37      1.02 o 
   4  -3   8      792.74      780.12     12.69 o 
   5  -3   8        0.02        0.11      1.11 o 
   6  -3   8       77.43       77.47      5.19 o 
   7  -3   8        7.05        9.15      2.39 o 
  -8  -2   8      103.66      112.16     11.12 o 
  -7  -2   8        1.52        1.27      1.77 o 
  -6  -2   8        0.02       -0.83      0.86 o 
  -5  -2   8      216.46      217.27      5.58 o 
  -4  -2   8       78.63       78.62      5.01 o 
  -3  -2   8      385.65      392.00      6.55 o 
  -2  -2   8        4.40        2.49      0.89 o 
  -1  -2   8      129.72      136.22      2.92 o 
   0  -2   8       67.34       69.79      2.25 o 
   1  -2   8       56.95       55.40      2.18 o 
   2  -2   8      214.30      204.37      4.43 o 
   3  -2   8       37.72       41.49      2.35 o 
   4  -2   8       62.26       69.25      3.96 o 
   5  -2   8       11.70       12.48      1.84 o 
   6  -2   8        0.02        3.59      1.88 o 
   7  -2   8      217.87      212.92      8.01 o 
  -8  -1   8       50.89       49.49      4.04 o 
  -7  -1   8      125.94      119.88      5.45 o 
  -6  -1   8        9.07       11.22      1.52 o 
  -5  -1   8        0.50        1.21      1.61 o 
  -4  -1   8       81.95       93.01      2.99 o 
  -3  -1   8        0.37       -0.80      0.64 o 
  -2  -1   8      488.58      490.05      6.45 o 
  -1  -1   8      746.81      799.13      8.93 o 
   0  -1   8      171.41      191.88      4.75 o 
   1  -1   8        1.34        1.52      0.59 o 
   2  -1   8      163.69      160.81      3.16 o 
   3  -1   8      428.69      425.66      6.65 o 
   4  -1   8      153.07      156.54      7.35 o 
   5  -1   8        2.51        0.91      1.47 o 
   6  -1   8       65.73       68.56      4.76 o 
   7  -1   8        7.90        6.78      2.25 o 
  -8   0   8      104.15      116.69      6.14 o 
  -7   0   8       99.91      100.48      4.26 o 
  -6   0   8       67.05       66.20      3.48 o 
  -5   0   8        5.48        7.96      1.27 o 
  -4   0   8        3.61       -0.58      1.07 o 
  -3   0   8       99.52      112.48      3.19 o 
  -2   0   8       15.92       12.97      1.38 o 
  -1   0   8     2562.61     2699.83     28.12 o 
   0   0   8      153.79      150.89      2.83 o 
   1   0   8        0.61        0.70      0.53 o 
   2   0   8      202.60      218.85      3.76 o 
   3   0   8       84.46       92.20      3.65 o 
   4   0   8       31.09       27.81      2.46 o 
   5   0   8      145.68      148.96      5.84 o 
   6   0   8      207.30      207.67      7.37 o 
   7   0   8        2.96        2.87      1.93 o 
  -8   1   8        6.40        6.54      2.12 o 
  -7   1   8       83.49       86.59      9.06 o 
  -6   1   8       84.94       91.03      4.47 o 
  -5   1   8       22.65       22.13      2.11 o 
  -4   1   8       15.66       16.29      1.28 o 
  -3   1   8       54.73       55.27      2.11 o 
  -2   1   8      418.43      440.83      7.14 o 
  -1   1   8      464.17      456.41      6.43 o 
   0   1   8      251.02      252.67      4.33 o 
   1   1   8      385.94      389.56      5.93 o 
   2   1   8      270.88      281.69      5.42 o 
   3   1   8       22.40       16.55      1.61 o 
   4   1   8       71.53       68.50      4.18 o 
   5   1   8       41.69       43.48      2.72 o 
   6   1   8       92.70       92.99      6.36 o 
   7   1   8       80.63       81.04      6.03 o 
  -8   2   8        1.20        1.95      1.92 o 
  -7   2   8       15.74       14.05      2.48 o 
  -6   2   8      281.01      281.49     12.01 o 
  -5   2   8      161.65      153.36      6.87 o 
  -4   2   8       66.79       62.11      2.32 o 
  -3   2   8      269.22      251.66      6.79 o 
  -2   2   8       32.87       37.47      4.71 o 
  -1   2   8        6.64        6.86      1.05 o 
   0   2   8      128.40      117.42      3.39 o 
   1   2   8      357.48      366.69      6.28 o 
   2   2   8       19.01       14.30      1.99 o 
   3   2   8        9.06        7.69      1.40 o 
   4   2   8       70.82       77.51      3.60 o 
   5   2   8       78.37       78.13      4.42 o 
   6   2   8      122.04      133.28      4.86 o 
  -8   3   8       13.03       13.25      2.75 o 
  -7   3   8       58.92       60.19      9.04 o 
  -6   3   8      125.51      118.28      4.27 o 
  -5   3   8       14.75       18.03      1.58 o 
  -4   3   8       85.06       77.18      2.85 o 
  -3   3   8      328.50      317.93      7.04 o 
  -2   3   8      105.58       99.39      2.94 o 
  -1   3   8      243.82      248.90      8.17 o 
   0   3   8       85.03       81.61      2.81 o 
   1   3   8      473.80      448.98      8.30 o 
   2   3   8      270.40      274.53     13.47 o 
   3   3   8       12.51       12.24      1.76 o 
   4   3   8       81.06       82.57      3.23 o 
   5   3   8      112.24      118.30      3.88 o 
   6   3   8       12.94       17.37      2.56 o 
  -8   4   8      112.64      119.24      7.09 o 
  -7   4   8       10.22       14.94      2.54 o 
  -6   4   8        0.29       -1.80      1.68 o 
  -5   4   8        5.01        4.30      1.23 o 
  -4   4   8        8.73        8.25      2.31 o 
  -3   4   8       38.64       32.85      2.28 o 
  -2   4   8       76.18       84.29      3.74 o 
  -1   4   8       36.02       38.24      2.79 o 
   0   4   8        0.19       -0.54      0.86 o 
   1   4   8      302.65      285.65      8.50 o 
   2   4   8       32.09       34.45      3.46 o 
   3   4   8      404.38      397.08     21.00 o 
   4   4   8       63.98       71.04     10.60 o 
   5   4   8      137.39      124.63      8.99 o 
   6   4   8        4.03        6.46      1.86 o 
  -7   5   8        3.03        1.10      2.25 o 
  -6   5   8       56.59       58.37      3.83 o 
  -5   5   8       38.71       38.32      2.49 o 
  -4   5   8       97.39       96.05      3.62 o 
  -3   5   8       10.06        8.00      2.02 o 
  -2   5   8       15.10       17.42      4.33 o 
  -1   5   8      127.77      113.34      5.26 o 
   0   5   8       72.96       67.85      3.88 o 
   1   5   8       50.18       47.95      4.05 o 
   2   5   8       42.92       43.18      3.91 o 
   3   5   8       29.50       27.30      3.31 o 
   4   5   8       21.05       17.98      3.00 o 
   5   5   8        0.30        0.52      1.48 o 
  -6   6   8        3.41        3.59      2.32 o 
  -5   6   8        0.29       -1.66      2.64 o 
  -4   6   8       36.61       27.97      3.45 o 
  -3   6   8      353.83      350.45     10.72 o 
  -2   6   8        0.49        1.05      2.23 o 
  -1   6   8       37.12       39.99      3.80 o 
   0   6   8      364.48      341.86     10.21 o 
   1   6   8       50.61       45.65      3.43 o 
   2   6   8        0.97        2.14      1.51 o 
   3   6   8       77.69       81.68      5.71 o 
   4   6   8       43.77       43.48      5.38 o 
   5   6   8       35.87       36.56      4.21 o 
  -6   7   8       10.29       10.03      3.81 o 
  -5   7   8        5.29        4.56      2.16 o 
  -4   7   8      194.27      208.24      8.50 o 
  -3   7   8        4.02        2.46      1.73 o 
  -2   7   8      278.12      287.86     12.57 o 
  -1   7   8       69.88       65.51      4.96 o 
   0   7   8       26.26       27.03      3.23 o 
   1   7   8       74.06       75.23      4.19 o 
   2   7   8        2.70        3.92      1.91 o 
   3   7   8        0.75        1.95      1.67 o 
   4   7   8       28.18       27.76      3.69 o 
  -5   8   8       16.55       26.42      3.80 o 
  -4   8   8       11.16       16.87      3.27 o 
  -3   8   8       35.53       44.34      7.04 o 
  -2   8   8      265.11      253.23      9.16 o 
  -1   8   8      179.86      171.92      7.30 o 
   0   8   8        1.85       -0.07      1.40 o 
   1   8   8       14.83       15.33      2.33 o 
   2   8   8        0.01        0.21      1.47 o 
   3   8   8       44.62       44.77      5.22 o 
  -4   9   8       17.02       18.24      3.40 o 
  -3   9   8        0.91        3.45      1.83 o 
  -2   9   8       23.21       23.77      3.39 o 
  -1   9   8       78.82       85.41      8.74 o 
   0   9   8       52.65       46.70      3.89 o 
   1   9   8       11.46       14.86      2.40 o 
  -2 -10   9       42.34       41.00      3.85 o 
  -1 -10   9       28.75       43.24      4.44 o 
   0 -10   9       59.41       71.76      4.68 o 
   1 -10   9        0.14       -0.54      1.45 o 
   2 -10   9        2.76        1.89      1.66 o 
   3 -10   9      115.17      132.75      7.55 o 
  -4  -9   9       28.07       25.93      3.41 o 
  -3  -9   9        1.12        3.81      1.72 o 
  -2  -9   9       12.29        8.14      3.75 o 
  -1  -9   9      173.15      180.79      8.78 o 
   0  -9   9      116.77      110.93      6.62 o 
   1  -9   9        0.47        0.16      1.48 o 
   2  -9   9        8.42        8.25      2.34 o 
   3  -9   9        0.82        4.43      2.00 o 
   4  -9   9       22.20       27.19      4.71 o 
  -5  -8   9       40.32       49.68      6.15 o 
  -4  -8   9       10.61       16.37      2.81 o 
  -3  -8   9      149.75      144.60     11.66 o 
  -2  -8   9       31.62       39.13      8.73 o 
  -1  -8   9       27.95       25.90      2.60 o 
   0  -8   9       86.96       81.10      4.90 o 
   1  -8   9        1.15        2.75      1.74 o 
   2  -8   9      172.89      180.05      7.60 o 
   3  -8   9       85.97       77.02     10.19 o 
   4  -8   9        0.06        3.10      1.95 o 
   5  -8   9        4.04        1.71      2.03 o 
  -6  -7   9       29.28       28.61      4.62 o 
  -5  -7   9        1.64        0.85      1.60 o 
  -4  -7   9       13.66        9.48      2.30 o 
  -3  -7   9        2.95        3.01      1.42 o 
  -2  -7   9       48.66       50.98      3.60 o 
  -1  -7   9        5.20        5.54      1.48 o 
   0  -7   9       33.28       32.94      3.50 o 
   1  -7   9      190.58      186.96      7.34 o 
   2  -7   9       19.83       24.33      3.27 o 
   3  -7   9       18.07       20.83      3.61 o 
   4  -7   9       31.30       24.25      3.62 o 
   5  -7   9        3.53        5.04      2.33 o 
  -6  -6   9        0.02        0.75      1.67 o 
  -5  -6   9      135.67      125.18      8.83 o 
  -4  -6   9        0.38        0.82      1.04 o 
  -3  -6   9       24.15       20.91      2.50 o 
  -2  -6   9      264.08      259.22      8.83 o 
  -1  -6   9       67.75       63.01      4.24 o 
   0  -6   9        8.79       10.90      1.63 o 
   1  -6   9      191.22      198.38     10.75 o 
   2  -6   9       44.97       39.68      4.71 o 
   3  -6   9       41.53       44.26      4.38 o 
   4  -6   9       39.87       37.37      4.32 o 
   5  -6   9        0.14        1.59      1.85 o 
   6  -6   9       17.66       19.47      4.29 o 
  -7  -5   9       19.89       26.11      6.22 o 
  -6  -5   9       89.03       92.25      6.66 o 
  -5  -5   9        7.08        5.57      4.06 o 
  -4  -5   9        5.88        6.85      1.97 o 
  -3  -5   9       52.81       48.47      5.55 o 
  -2  -5   9       23.29       22.99      2.37 o 
  -1  -5   9      681.23      654.73     12.55 o 
   0  -5   9       93.64       91.63      4.08 o 
   1  -5   9       40.03       44.88      2.96 o 
   2  -5   9       35.15       28.03      3.29 o 
   3  -5   9        7.44        6.42      0.87 o 
   4  -5   9        5.58        5.09      1.31 o 
   5  -5   9       31.04       36.18      3.39 o 
   6  -5   9      124.50      135.88      6.96 o 
  -7  -4   9        0.94        0.05      1.78 o 
  -6  -4   9       76.77       76.33      6.00 o 
  -5  -4   9      105.05      103.99      6.15 o 
  -4  -4   9      205.88      203.14      8.46 o 
  -3  -4   9      348.17      329.60     13.06 o 
  -2  -4   9       28.56       30.39      2.61 o 
  -1  -4   9       19.90       20.45      2.11 o 
   0  -4   9        8.64        8.72      1.46 o 
   1  -4   9      443.68      451.21      7.17 o 
   2  -4   9       23.79       20.55      2.89 o 
   3  -4   9       26.09       24.39      2.47 o 
   4  -4   9        8.61       10.00      1.67 o 
   5  -4   9       11.71        9.27      1.75 o 
   6  -4   9       19.60       18.36      2.36 o 
  -7  -3   9       36.71       45.84      7.05 o 
  -6  -3   9       76.80       75.92      8.48 o 
  -5  -3   9       28.87       30.37      3.57 o 
  -4  -3   9       95.82      102.23      3.02 o 
  -3  -3   9      359.83      357.79      6.90 o 
  -2  -3   9      144.17      136.50      3.30 o 
  -1  -3   9      194.09      194.52      3.67 o 
   0  -3   9        5.18        6.68      0.87 o 
   1  -3   9       35.64       29.40      1.83 o 
   2  -3   9      500.81      476.91      7.99 o 
   3  -3   9       20.52       16.29      1.62 o 
   4  -3   9      519.70      536.25      9.39 o 
   5  -3   9        1.64        0.51      1.16 o 
   6  -3   9       44.88       45.40      5.51 o 
   7  -3   9        1.86        5.18      2.13 o 
  -8  -2   9       53.25       62.16      8.46 o 
  -7  -2   9       26.35       29.66      2.51 o 
  -6  -2   9       92.29       89.54      4.30 o 
  -5  -2   9       43.38       37.29      2.63 o 
  -4  -2   9       87.41       77.79      5.57 o 
  -3  -2   9        7.48       11.19      1.97 o 
  -2  -2   9       50.04       45.49      2.10 o 
  -1  -2   9      164.74      156.51      3.33 o 
   0  -2   9      191.05      191.60      4.22 o 
   1  -2   9       49.00       45.99      2.33 o 
   2  -2   9      148.01      145.74      3.80 o 
   3  -2   9      253.57      267.86      5.67 o 
   4  -2   9       16.79       14.48      1.89 o 
   5  -2   9      309.60      307.37      9.05 o 
   6  -2   9      101.10       96.78      6.67 o 
   7  -2   9       32.49       37.78      4.04 o 
  -8  -1   9       74.09       73.87      4.63 o 
  -7  -1   9      117.70      122.57      6.95 o 
  -6  -1   9       32.52       42.11      3.22 o 
  -5  -1   9       28.85       30.89      2.20 o 
  -4  -1   9      261.07      253.24      8.87 o 
  -3  -1   9       21.85       22.82      1.74 o 
  -2  -1   9       92.31       91.66      2.78 o 
  -1  -1   9      270.47      285.60      4.68 o 
   0  -1   9      234.58      223.85      3.74 o 
   1  -1   9      326.31      314.68      4.79 o 
   2  -1   9       62.98       72.79      2.57 o 
   3  -1   9       37.57       34.63      2.20 o 
   4  -1   9       38.06       40.88      3.47 o 
   5  -1   9        3.07        3.39      2.61 o 
   6  -1   9       17.82       17.73      2.84 o 
   7  -1   9       59.06       60.34      4.94 o 
  -8   0   9       41.65       51.87      3.87 o 
  -7   0   9        7.97        5.54      1.68 o 
  -6   0   9       37.85       39.99      3.02 o 
  -5   0   9        0.97       -0.77      1.00 o 
  -4   0   9        5.91        7.38      1.19 o 
  -3   0   9       37.75       38.25      2.57 o 
  -2   0   9       49.64       57.63      2.29 o 
  -1   0   9       19.07       24.88      1.73 o 
   0   0   9      812.16      859.59      9.83 o 
   1   0   9      233.65      243.00      4.05 o 
   2   0   9       88.77       76.60      2.82 o 
   3   0   9       97.01      104.53      3.34 o 
   4   0   9      130.72      132.06      4.48 o 
   5   0   9       27.41       20.36      5.19 o 
   6   0   9       90.10       76.00      6.02 o 
  -8   1   9      166.32      162.97     10.64 o 
  -7   1   9       62.24       53.98      3.70 o 
  -6   1   9       14.43       15.18      3.04 o 
  -5   1   9       12.50       14.17      1.83 o 
  -4   1   9        0.19       -0.03      0.81 o 
  -3   1   9       62.86       65.29      2.72 o 
  -2   1   9      126.68      134.68      5.05 o 
  -1   1   9      571.31      564.46      7.76 o 
   0   1   9       11.07       10.97      1.28 o 
   1   1   9       84.39       71.90      2.62 o 
   2   1   9       47.70       51.20      4.61 o 
   3   1   9       13.03       17.28      1.76 o 
   4   1   9       31.42       30.68      2.27 o 
   5   1   9       13.06       14.44      2.10 o 
   6   1   9       19.54       18.77      3.66 o 
  -8   2   9        3.49        4.38      2.13 o 
  -7   2   9      104.50      107.53      6.17 o 
  -6   2   9       59.68       65.66      4.80 o 
  -5   2   9        9.65        8.73      1.55 o 
  -4   2   9      150.21      151.74      3.63 o 
  -3   2   9       74.65       67.17      2.63 o 
  -2   2   9      259.68      273.93     10.41 o 
  -1   2   9      493.80      508.36      8.05 o 
   0   2   9       35.71       28.75      2.94 o 
   1   2   9        1.11        0.78      0.79 o 
   2   2   9        0.09       -0.02      0.81 o 
   3   2   9        0.65        1.89      1.00 o 
   4   2   9       35.96       31.88      3.84 o 
   5   2   9      101.61       94.10      4.31 o 
   6   2   9      149.34      178.25      8.05 o 
  -8   3   9       80.90       82.28      5.64 o 
  -7   3   9       88.12       92.18      7.33 o 
  -6   3   9       32.98       36.66      4.78 o 
  -5   3   9       30.52       31.24      2.05 o 
  -4   3   9      169.66      168.86      4.33 o 
  -3   3   9      176.17      170.68      4.39 o 
  -2   3   9       11.10       12.50      1.40 o 
  -1   3   9       26.48       23.55      1.61 o 
   0   3   9      538.07      565.58     10.53 o 
   1   3   9        0.04        1.39      0.89 o 
   2   3   9        0.07        1.68      0.96 o 
   3   3   9        2.38        2.47      1.10 o 
   4   3   9        6.55        8.81      1.39 o 
   5   3   9       28.37       23.50      3.83 o 
   6   3   9       65.13       80.70      6.94 o 
  -7   4   9       52.35       51.13      5.77 o 
  -6   4   9       71.78       75.07      4.47 o 
  -5   4   9       87.84       89.18      5.83 o 
  -4   4   9      129.79      130.46      4.41 o 
  -3   4   9      113.33      117.17      7.25 o 
  -2   4   9      310.06      306.13      6.70 o 
  -1   4   9       64.71       69.55      3.15 o 
   0   4   9      106.68       92.69      4.82 o 
   1   4   9      382.51      353.49     10.01 o 
   2   4   9        4.25        4.23      1.70 o 
   3   4   9      248.52      244.26      8.55 o 
   4   4   9       19.06       22.53      3.25 o 
   5   4   9       42.07       38.23      4.23 o 
  -7   5   9       30.26       28.17      4.05 o 
  -6   5   9       29.30       30.55      3.27 o 
  -5   5   9      141.46      146.67      4.19 o 
  -4   5   9       62.90       67.63      3.08 o 
  -3   5   9        6.62        7.69      1.06 o 
  -2   5   9      110.81      105.23      5.36 o 
  -1   5   9       16.78       12.60      2.29 o 
   0   5   9        9.80       11.48      2.18 o 
   1   5   9        6.53        7.52      1.97 o 
   2   5   9      442.82      420.85     11.83 o 
   3   5   9       21.80       25.56      7.25 o 
   4   5   9       47.49       50.27      4.73 o 
   5   5   9       44.18       51.68      6.29 o 
  -6   6   9       88.58       90.06     10.74 o 
  -5   6   9        1.89        0.56      1.80 o 
  -4   6   9       96.67       96.93      6.61 o 
  -3   6   9        0.61        0.24      1.46 o 
  -2   6   9      528.20      477.19     13.16 o 
  -1   6   9      327.64      300.67     10.30 o 
   0   6   9        0.04       -0.91      1.10 o 
   1   6   9        3.06        3.97      1.81 o 
   2   6   9       11.17       15.46      2.74 o 
   3   6   9        0.67        0.77      1.56 o 
   4   6   9        7.04        6.86      2.32 o 
  -6   7   9       33.47       28.16      4.74 o 
  -5   7   9        0.14        1.55      1.93 o 
  -4   7   9       12.84        9.02      2.51 o 
  -3   7   9       17.75       12.59      2.71 o 
  -2   7   9       51.43       59.65     10.48 o 
  -1   7   9      112.91      117.15      6.02 o 
   0   7   9      138.04      129.85      5.25 o 
   1   7   9        0.17        1.65      1.42 o 
   2   7   9       11.82       11.48      2.53 o 
   3   7   9       59.15       70.07      5.62 o 
  -5   8   9        6.80        7.90      2.52 o 
  -4   8   9       16.47       16.73      5.70 o 
  -3   8   9       47.31       40.64      4.55 o 
  -2   8   9       52.92       53.25     12.83 o 
  -1   8   9        0.34       -0.78      1.52 o 
   0   8   9       39.09       33.63      4.95 o 
   1   8   9       38.77       49.39      4.68 o 
   2   8   9       18.48       23.14      3.44 o 
  -3   9   9       78.38       76.79      7.84 o 
  -2   9   9      122.03      108.97      8.94 o 
  -1   9   9       10.70       10.21      2.63 o 
   0   9   9        1.32        0.19      1.38 o 
  -2 -10  10       78.01       94.21      6.16 o 
  -1 -10  10       25.25       21.87      3.43 o 
   0 -10  10        2.04        2.24      2.44 o 
   1 -10  10       63.42       75.27      5.87 o 
   2 -10  10        0.09       -0.59      1.75 o 
  -3  -9  10       79.63       85.02      4.94 o 
  -2  -9  10       77.84       72.77      4.27 o 
  -1  -9  10       44.56       48.50      4.50 o 
   0  -9  10        5.33        9.00      2.37 o 
   1  -9  10        8.82        7.65      2.82 o 
   2  -9  10       25.44       22.08      3.47 o 
   3  -9  10       27.62       30.35      7.22 o 
  -4  -8  10        2.71        0.45      1.60 o 
  -3  -8  10       13.23       16.05      2.50 o 
  -2  -8  10      104.29       94.75      4.79 o 
  -1  -8  10      125.66      128.56      9.51 o 
   0  -8  10       17.70       20.78      4.27 o 
   1  -8  10       57.17       44.18      8.49 o 
   2  -8  10        7.24        9.23      2.61 o 
   3  -8  10        1.51        1.88      2.06 o 
   4  -8  10       24.90       22.12      3.71 o 
  -5  -7  10       46.23       47.89      4.79 o 
  -4  -7  10        0.46        2.17      1.65 o 
  -3  -7  10        1.22        1.66      1.86 o 
  -2  -7  10        9.71       15.27      2.61 o 
  -1  -7  10       41.46       40.94      3.31 o 
   0  -7  10      169.65      166.66      7.32 o 
   1  -7  10      452.53      439.09     12.75 o 
   2  -7  10       97.63       97.27      5.95 o 
   3  -7  10       23.54       19.07      3.27 o 
   4  -7  10       11.50       11.33      4.60 o 
   5  -7  10        1.70        3.67      2.17 o 
  -6  -6  10       47.76       45.87      4.94 o 
  -5  -6  10       81.68       71.31      5.70 o 
  -4  -6  10      169.45      171.59      9.52 o 
  -3  -6  10        4.20        5.63      1.99 o 
  -2  -6  10       17.94       21.25      2.49 o 
  -1  -6  10        3.52        4.52      1.47 o 
   0  -6  10      131.41      136.49      4.90 o 
   1  -6  10      261.49      272.40      9.33 o 
   2  -6  10       46.62       40.23      4.22 o 
   3  -6  10       23.60       24.68      3.49 o 
   4  -6  10        8.39       10.06      2.79 o 
   5  -6  10        7.88        7.25      2.55 o 
  -6  -5  10       35.60       37.09      4.42 o 
  -5  -5  10       32.37       31.53      3.87 o 
  -4  -5  10       21.26       17.87      2.86 o 
  -3  -5  10      347.50      334.17     10.12 o 
  -2  -5  10        5.86        4.18      1.47 o 
  -1  -5  10      123.66      130.30      4.74 o 
   0  -5  10        0.72        1.00      1.02 o 
   1  -5  10        0.26        0.63      1.01 o 
   2  -5  10        2.37        1.24      1.45 o 
   3  -5  10       67.68       70.46      2.57 o 
   4  -5  10       33.94       37.19      4.33 o 
   5  -5  10       30.52       28.95      6.54 o 
   6  -5  10        3.32        2.41      1.85 o 
  -7  -4  10       56.97       49.92      5.29 o 
  -6  -4  10        1.58        2.27      1.83 o 
  -5  -4  10       18.32       14.96      2.78 o 
  -4  -4  10        0.10        0.99      2.84 o 
  -3  -4  10       35.17       34.27      4.82 o 
  -2  -4  10       43.67       43.64      3.30 o 
  -1  -4  10      121.53      128.65      4.64 o 
   0  -4  10       77.33       68.49      3.56 o 
   1  -4  10       67.28       72.08      2.44 o 
   2  -4  10      135.29      131.35      4.07 o 
   3  -4  10       78.42       59.63     12.58 o 
   4  -4  10       25.43       28.22      2.57 o 
   5  -4  10        6.68        6.14      3.82 o 
   6  -4  10       42.05       49.95      4.21 o 
  -7  -3  10       18.60       21.34      3.62 o 
  -6  -3  10       47.34       44.03      4.65 o 
  -5  -3  10       83.96       85.01      3.12 o 
  -4  -3  10       92.50       92.95      3.05 o 
  -3  -3  10      104.59       99.51      3.17 o 
  -2  -3  10      102.43       98.00      4.12 o 
  -1  -3  10        6.82        4.55      0.94 o 
   0  -3  10      517.30      518.15      8.78 o 
   1  -3  10       18.69       18.72      2.68 o 
   2  -3  10        0.10        0.78      0.86 o 
   3  -3  10        0.82        2.17      1.01 o 
   4  -3  10       57.72       61.83      3.67 o 
   5  -3  10       36.31       24.92      3.14 o 
   6  -3  10       66.38       64.17      4.80 o 
  -7  -2  10        5.20        6.35      1.51 o 
  -6  -2  10       18.31       16.64      2.10 o 
  -5  -2  10      127.51      124.43      4.26 o 
  -4  -2  10       94.00      100.12      3.78 o 
  -3  -2  10        6.56        8.30      1.69 o 
  -2  -2  10      106.52      102.43      3.39 o 
  -1  -2  10      176.49      169.54      3.20 o 
   0  -2  10       83.69       84.29      2.76 o 
   1  -2  10      130.50      126.51      7.42 o 
   2  -2  10      109.42      113.91      5.14 o 
   3  -2  10      276.53      288.04      6.15 o 
   4  -2  10        4.79        3.85      1.55 o 
   5  -2  10       80.06       87.22      5.25 o 
   6  -2  10       20.00       18.31      2.96 o 
  -7  -1  10       34.66       41.27      3.84 o 
  -6  -1  10       34.59       33.24      2.48 o 
  -5  -1  10       30.05       34.90      2.39 o 
  -4  -1  10       14.66       10.00      1.38 o 
  -3  -1  10       29.83       30.18      2.04 o 
  -2  -1  10      718.46      729.62     10.86 o 
  -1  -1  10      317.52      304.68      5.11 o 
   0  -1  10       88.81       88.48      4.93 o 
   1  -1  10      436.47      426.82      6.60 o 
   2  -1  10      121.53      113.16      4.36 o 
   3  -1  10        0.21        0.13      1.47 o 
   4  -1  10        0.09        1.86      1.45 o 
   5  -1  10      184.43      202.11     15.96 o 
   6  -1  10       81.84       77.11      5.36 o 
  -8   0  10       62.42       65.53      4.28 o 
  -7   0  10       40.30       48.29      3.61 o 
  -6   0  10      193.74      196.05      5.94 o 
  -5   0  10       16.93       14.42      2.51 o 
  -4   0  10        3.42        8.79      1.56 o 
  -3   0  10      165.83      174.51      5.46 o 
  -2   0  10      324.93      339.94      6.48 o 
  -1   0  10      107.55      107.51      2.83 o 
   0   0  10       62.53       73.11      2.25 o 
   1   0  10      755.45      796.28     11.58 o 
   2   0  10        5.52        3.11      1.00 o 
   3   0  10        8.79        7.21      1.67 o 
   4   0  10       59.96       46.46      3.16 o 
   5   0  10       47.93       49.66      4.10 o 
   6   0  10       30.90       34.81      3.74 o 
  -8   1  10        1.34        3.95      2.09 o 
  -7   1  10      379.44      360.98      8.93 o 
  -6   1  10        0.83       -1.13      1.08 o 
  -5   1  10        1.77        4.70      1.68 o 
  -4   1  10       64.51       73.01      3.23 o 
  -3   1  10      209.88      212.03      6.48 o 
  -2   1  10       86.16       77.29      2.71 o 
  -1   1  10      460.64      443.18     11.69 o 
   0   1  10     1195.21     1208.01     16.07 o 
   1   1  10       99.60      108.40      3.32 o 
   2   1  10       23.50       20.48      1.94 o 
   3   1  10        0.01       -0.43      0.80 o 
   4   1  10        0.29       -0.22      1.06 o 
   5   1  10        4.39        2.93      1.59 o 
   6   1  10      165.71      151.27      8.42 o 
  -7   2  10       21.35       27.32      3.30 o 
  -6   2  10      139.32      147.67      6.43 o 
  -5   2  10       23.05       22.39      2.82 o 
  -4   2  10      172.45      181.97      4.57 o 
  -3   2  10       35.94       31.89      2.14 o 
  -2   2  10      150.67      143.52      3.91 o 
  -1   2  10        2.28        1.34      0.89 o 
   0   2  10       44.19       37.32      2.83 o 
   1   2  10       46.52       50.09      2.60 o 
   2   2  10       62.30       57.99      3.71 o 
   3   2  10        0.04        2.50      1.17 o 
   4   2  10       69.23       74.94      3.83 o 
   5   2  10        1.01       -0.65      1.34 o 
   6   2  10       11.76       13.16      2.92 o 
  -7   3  10       19.03       23.92      3.14 o 
  -6   3  10       35.92       36.98      3.00 o 
  -5   3  10       42.07       41.50      5.27 o 
  -4   3  10       33.80       33.69      2.29 o 
  -3   3  10       95.05       98.71      4.75 o 
  -2   3  10      282.48      288.58      5.85 o 
  -1   3  10        3.99        3.69      1.03 o 
   0   3  10       24.58       26.70      2.21 o 
   1   3  10       28.81       33.72      2.43 o 
   2   3  10      111.03      101.13      3.68 o 
   3   3  10       60.12       67.04      3.23 o 
   4   3  10       81.26       96.86      5.00 o 
   5   3  10       33.82       39.54      9.82 o 
  -7   4  10       85.46       96.34      6.94 o 
  -6   4  10        6.98        9.41      1.79 o 
  -5   4  10        0.28       -1.24      0.95 o 
  -4   4  10       76.89       69.10      3.53 o 
  -3   4  10       35.06       28.60      2.37 o 
  -2   4  10        1.31        1.28      1.04 o 
  -1   4  10      394.23      381.64      6.93 o 
   0   4  10       46.89       50.12      2.74 o 
   1   4  10       48.74       44.07      4.10 o 
   2   4  10      121.19      112.23     17.98 o 
   3   4  10       46.94       52.81      4.71 o 
   4   4  10        1.25        1.35      3.27 o 
   5   4  10      173.28      164.04      7.75 o 
  -7   5  10       57.91       71.56      5.46 o 
  -6   5  10       56.61       53.65      4.98 o 
  -5   5  10       30.86       34.59      2.46 o 
  -4   5  10       71.05       74.90      3.48 o 
  -3   5  10        3.40        5.07      1.17 o 
  -2   5  10       35.09       38.40      3.97 o 
  -1   5  10       23.37       22.92      2.82 o 
   0   5  10      113.91      101.18      5.33 o 
   1   5  10       53.30       51.63      4.53 o 
   2   5  10      107.93      105.18      6.04 o 
   3   5  10        7.00       10.73      2.53 o 
   4   5  10        1.41        2.28      1.99 o 
  -6   6  10        0.06        2.10      2.91 o 
  -5   6  10        3.51        4.05      2.17 o 
  -4   6  10        0.22       -2.13      1.53 o 
  -3   6  10      255.40      275.35      9.92 o 
  -2   6  10        9.25        8.68      2.27 o 
  -1   6  10       37.85       43.81      4.28 o 
   0   6  10      164.90      168.46      5.96 o 
   1   6  10       61.06       56.22      4.86 o 
   2   6  10       23.86       27.77      3.64 o 
   3   6  10        3.13        0.51      1.93 o 
   4   6  10       43.72       42.22      4.53 o 
  -5   7  10        8.07        1.71      3.69 o 
  -4   7  10       57.92       63.48      5.79 o 
  -3   7  10      160.04      163.99      8.79 o 
  -2   7  10       93.64       92.68      5.93 o 
  -1   7  10        0.02        0.56      1.47 o 
   0   7  10      117.84      125.76      5.42 o 
   1   7  10        4.82       11.54      3.96 o 
   2   7  10        0.02       -0.95      1.55 o 
   3   7  10       60.96       56.47      5.33 o 
  -4   8  10        0.04        0.13      1.70 o 
  -3   8  10        0.86        2.45      1.92 o 
  -2   8  10       42.22       44.79      4.73 o 
  -1   8  10      314.99      308.15     10.90 o 
   0   8  10       48.43       52.40      4.21 o 
   1   8  10        9.57       11.93      2.85 o 
  -3  -9  11        1.53        0.75      2.41 o 
  -2  -9  11        2.35        3.29      1.98 o 
  -1  -9  11        5.04        6.11      2.21 o 
   0  -9  11        0.01        0.01      1.57 o 
   1  -9  11       96.73       95.67     11.83 o 
   2  -9  11       43.76       54.87     10.26 o 
   3  -9  11        0.68        0.92      1.96 o 
  -4  -8  11        0.07       -0.62      2.23 o 
  -3  -8  11        9.70       10.62      2.88 o 
  -2  -8  11       54.67       65.76      6.53 o 
  -1  -8  11       78.97       88.32     11.28 o 
   0  -8  11      278.89      293.62     10.31 o 
   1  -8  11        1.01        0.48      1.55 o 
   2  -8  11       55.43       48.71     12.01 o 
   3  -8  11       26.44       20.94      3.61 o 
   4  -8  11       34.04       29.26      4.42 o 
  -5  -7  11        4.49        5.85      2.41 o 
  -4  -7  11       10.05        5.71      3.08 o 
  -3  -7  11        0.10       -1.18      1.30 o 
  -2  -7  11       16.37       15.30      2.83 o 
  -1  -7  11       33.00       28.31      2.87 o 
   0  -7  11      210.85      225.70      8.74 o 
   1  -7  11        4.87        5.82      2.13 o 
   2  -7  11        5.87       10.61      2.59 o 
   3  -7  11       43.01       40.89      4.73 o 
   4  -7  11       16.66       16.51      3.39 o 
  -6  -6  11      116.92      116.17      7.99 o 
  -5  -6  11       47.17       43.14      4.68 o 
  -4  -6  11       51.46       56.23      4.98 o 
  -3  -6  11        4.74        7.03      2.13 o 
  -2  -6  11       15.95       16.70      2.37 o 
  -1  -6  11      272.51      275.07     14.15 o 
   0  -6  11      340.67      334.64      8.49 o 
   1  -6  11       73.46       78.19      5.80 o 
   2  -6  11        3.26        6.76      2.30 o 
   3  -6  11        8.13        8.21      2.55 o 
   4  -6  11        0.54       -0.08      1.50 o 
   5  -6  11       16.16       25.76      7.11 o 
  -6  -5  11        0.14       -1.66      1.56 o 
  -5  -5  11      501.37      493.13     29.77 o 
  -4  -5  11        2.32        0.84      2.65 o 
  -3  -5  11        0.01        2.56      3.42 o 
  -2  -5  11        0.06       -0.04      1.40 o 
  -1  -5  11        8.81        9.13      1.78 o 
   0  -5  11       65.56       60.82      3.83 o 
   1  -5  11      187.32      194.80      7.80 o 
   2  -5  11      126.62      123.39      6.31 o 
   3  -5  11        3.26        1.89      0.84 o 
   4  -5  11        7.35        3.31      1.73 o 
   5  -5  11       11.93       12.49      2.31 o 
  -6  -4  11       87.81      102.83      7.26 o 
  -5  -4  11       74.22       73.81      5.89 o 
  -4  -4  11       18.39       14.89      2.69 o 
  -3  -4  11       72.23       59.63      4.75 o 
  -2  -4  11      443.20      426.20      9.95 o 
  -1  -4  11       61.57       52.06      3.56 o 
   0  -4  11        2.03        0.76      0.93 o 
   1  -4  11       79.64       80.80      2.75 o 
   2  -4  11      248.65      265.23      6.47 o 
   3  -4  11       46.73       36.17      7.40 o 
   4  -4  11        7.58        5.07      2.38 o 
   5  -4  11       60.70       65.36      5.95 o 
   6  -4  11        9.49       10.22      2.40 o 
  -7  -3  11       77.54       75.65      6.57 o 
  -6  -3  11        1.76       -0.05      1.47 o 
  -5  -3  11       29.43       27.55      1.84 o 
  -4  -3  11        0.09        0.85      0.81 o 
  -3  -3  11       38.32       41.32      2.26 o 
  -2  -3  11      216.69      196.85      4.59 o 
  -1  -3  11       60.26       61.43      2.61 o 
   0  -3  11       32.37       40.52      2.27 o 
   1  -3  11      156.94      171.23      4.26 o 
   2  -3  11      132.56      130.33      4.21 o 
   3  -3  11        6.80        2.22      1.16 o 
   4  -3  11      152.29      157.88      6.15 o 
   5  -3  11       81.79       93.30      5.28 o 
   6  -3  11       83.37       72.03      5.23 o 
  -7  -2  11      140.48      150.32      5.72 o 
  -6  -2  11       32.33       38.75      5.86 o 
  -5  -2  11       35.71       32.87      2.64 o 
  -4  -2  11        2.51        1.63      1.74 o 
  -3  -2  11        5.42        4.42      1.10 o 
  -2  -2  11       23.19       28.80      2.21 o 
  -1  -2  11       14.23       21.28      1.61 o 
   0  -2  11      169.68      168.08      4.25 o 
   1  -2  11       81.09       80.91      3.03 o 
   2  -2  11        4.71        4.91      1.16 o 
   3  -2  11       37.27       33.99      3.22 o 
   4  -2  11       48.81       47.86      3.94 o 
   5  -2  11       39.38       39.40      3.91 o 
   6  -2  11        8.95        8.23      2.36 o 
  -7  -1  11       27.22       21.43      2.95 o 
  -6  -1  11       95.42       90.33      5.00 o 
  -5  -1  11       20.13       19.78      2.01 o 
  -4  -1  11        0.91        1.38      1.19 o 
  -3  -1  11       38.95       33.89      2.32 o 
  -2  -1  11      643.02      650.95     10.24 o 
  -1  -1  11      763.60      740.24     10.77 o 
   0  -1  11      286.58      292.23      5.19 o 
   1  -1  11      183.97      193.78      4.17 o 
   2  -1  11       30.16       31.78      2.52 o 
   3  -1  11       11.42       14.20      2.29 o 
   4  -1  11       76.28       69.63      4.72 o 
   5  -1  11        2.85        2.20      1.80 o 
   6  -1  11       50.65       50.48      4.45 o 
  -7   0  11       49.37       48.60      3.61 o 
  -6   0  11       10.92        9.07      1.79 o 
  -5   0  11       57.83       64.70      3.77 o 
  -4   0  11       46.30       57.32      3.40 o 
  -3   0  11       13.16       15.25      2.30 o 
  -2   0  11      122.98      130.48      4.25 o 
  -1   0  11      311.32      331.05      6.21 o 
   0   0  11       31.59       24.76      2.13 o 
   1   0  11       39.79       34.63      2.57 o 
   2   0  11      339.30      330.51     10.07 o 
   3   0  11        3.62        1.27      1.13 o 
   4   0  11        6.99       10.50      1.81 o 
   5   0  11       31.66       24.82      3.20 o 
   6   0  11        6.21        2.57      2.00 o 
  -7   1  11      158.44      167.44      5.95 o 
  -6   1  11      125.85      122.26      9.27 o 
  -5   1  11       27.72       27.30      2.84 o 
  -4   1  11       59.28       56.49      3.38 o 
  -3   1  11       76.61       80.67      3.98 o 
  -2   1  11      351.25      354.76      7.41 o 
  -1   1  11      473.45      479.99      8.59 o 
   0   1  11       58.91       64.38      4.14 o 
   1   1  11       42.18       38.64      2.40 o 
   2   1  11       16.58       18.37      1.90 o 
   3   1  11       13.20        8.00      1.56 o 
   4   1  11      103.86      114.65      6.59 o 
   5   1  11        1.38        1.28      1.40 o 
  -7   2  11        0.64        1.41      1.65 o 
  -6   2  11      135.47      144.69      5.21 o 
  -5   2  11       27.51       27.11      2.53 o 
  -4   2  11        0.65        1.25      1.12 o 
  -3   2  11        5.52        5.33      1.19 o 
  -2   2  11        2.08        2.45      1.04 o 
  -1   2  11      179.31      186.64      4.53 o 
   0   2  11      262.33      264.38      5.58 o 
   1   2  11       18.09       16.58      1.70 o 
   2   2  11        5.87       10.03      1.48 o 
   3   2  11        2.14        2.15      1.22 o 
   4   2  11        0.46        1.18      1.42 o 
   5   2  11      126.73      112.08      6.52 o 
  -7   3  11       43.35       44.86      5.77 o 
  -6   3  11       80.06       81.52      4.47 o 
  -5   3  11      139.46      145.91      4.99 o 
  -4   3  11       54.98       49.42      2.84 o 
  -3   3  11       84.63       84.40      3.25 o 
  -2   3  11       25.78       23.05      1.91 o 
  -1   3  11        8.83       11.69      2.09 o 
   0   3  11       37.63       34.82      2.62 o 
   1   3  11       42.00       37.09      2.67 o 
   2   3  11      217.24      248.40      7.96 o 
   3   3  11        0.02        0.96      1.09 o 
   4   3  11        0.28       -0.38      1.05 o 
   5   3  11        4.15        5.33      2.13 o 
  -7   4  11       15.46        9.82      3.44 o 
  -6   4  11       43.02       49.06      3.47 o 
  -5   4  11        3.82        5.34      1.94 o 
  -4   4  11       22.00       19.67      2.29 o 
  -3   4  11      126.60      119.94      6.11 o 
  -2   4  11      132.22      129.29      4.72 o 
  -1   4  11       10.21        9.10      1.47 o 
   0   4  11      114.23      104.50      3.47 o 
   1   4  11      197.30      182.01      4.43 o 
   2   4  11        0.99        6.14      1.97 o 
   3   4  11      158.68      163.22      7.33 o 
   4   4  11       22.58       12.68      2.86 o 
  -6   5  11       12.17       12.98      3.04 o 
  -5   5  11        4.84        5.71      1.75 o 
  -4   5  11        4.75        5.88      1.53 o 
  -3   5  11       73.91       72.59      3.25 o 
  -2   5  11       17.81       19.28      4.91 o 
  -1   5  11       65.62       58.47     10.03 o 
   0   5  11        8.26        9.22      2.24 o 
   1   5  11        0.01        3.54      1.77 o 
   2   5  11        0.18        1.62      1.59 o 
   3   5  11       44.92       39.38      4.38 o 
   4   5  11      182.68      168.95      7.95 o 
  -5   6  11       25.36       25.12      3.88 o 
  -4   6  11      132.27      131.13      7.08 o 
  -3   6  11      122.27      116.88      7.71 o 
  -2   6  11      106.70      118.77      6.37 o 
  -1   6  11       71.24       72.14      4.71 o 
   0   6  11      121.74      111.40      6.37 o 
   1   6  11        9.91       10.91      3.28 o 
   2   6  11        3.54        0.35      1.60 o 
   3   6  11        1.09        0.72      2.02 o 
  -5   7  11        5.69        5.41      4.70 o 
  -4   7  11       40.98       40.62      7.01 o 
  -3   7  11        6.49       10.38      2.68 o 
  -2   7  11        3.87        4.41      2.07 o 
  -1   7  11        5.13        2.72      2.43 o 
   0   7  11        0.07       -0.67      1.39 o 
   1   7  11      176.24      177.49      7.99 o 
   2   7  11       30.30       28.53      5.45 o 
  -3   8  11       94.98      105.76      9.84 o 
  -2   8  11       27.05       25.64      4.60 o 
  -1   8  11        1.00        0.51      1.92 o 
   0   8  11        0.05       -0.45      1.64 o 
  -2  -9  12        3.18        4.20      2.22 o 
  -1  -9  12       50.39       55.60      5.38 o 
   0  -9  12       54.50       49.89      5.02 o 
   1  -9  12       24.49       25.74      3.90 o 
  -3  -8  12       27.85       24.91      3.12 o 
  -2  -8  12       29.60       37.96      3.59 o 
  -1  -8  12        0.73       -0.78      1.65 o 
   0  -8  12      342.45      308.83     11.01 o 
   1  -8  12        7.08        6.54      2.38 o 
   2  -8  12       16.84       17.43      3.41 o 
   3  -8  12       21.75       26.50      5.19 o 
  -4  -7  12        2.58        2.49      1.89 o 
  -3  -7  12        3.16        5.91      2.97 o 
  -2  -7  12        3.48        4.15      3.27 o 
  -1  -7  12      151.20      149.19      5.86 o 
   0  -7  12        0.19        1.91      1.58 o 
   1  -7  12      151.38      154.96     11.44 o 
   2  -7  12       41.26       32.67      6.01 o 
   3  -7  12       75.87       81.08      8.12 o 
   4  -7  12        2.55        9.05      2.89 o 
  -5  -6  12       27.92       29.15      4.08 o 
  -4  -6  12        4.47        5.27      2.68 o 
  -3  -6  12        1.99        2.51      1.73 o 
  -2  -6  12       57.86       58.57      4.57 o 
  -1  -6  12       43.24       42.00      3.57 o 
   0  -6  12       16.28       22.32      3.33 o 
   1  -6  12       62.74       65.51      5.53 o 
   2  -6  12       97.63      105.25     12.31 o 
   3  -6  12        0.55        3.59      2.16 o 
   4  -6  12        0.80        2.73      2.23 o 
  -6  -5  12        1.02        0.97      1.80 o 
  -5  -5  12        6.70        6.13      2.40 o 
  -4  -5  12       37.98       40.93      5.51 o 
  -3  -5  12       19.70       20.69      3.15 o 
  -2  -5  12        0.06        0.06      1.18 o 
  -1  -5  12      169.51      170.29      5.91 o 
   0  -5  12      213.01      212.29      6.58 o 
   1  -5  12        0.30        2.14      1.67 o 
   2  -5  12       13.71       11.55      2.71 o 
   3  -5  12        2.45        1.75      0.95 o 
   4  -5  12        3.88        7.41      1.51 o 
   5  -5  12        2.79        3.65      2.04 o 
  -6  -4  12       37.85       37.29      7.43 o 
  -5  -4  12       22.44       29.41      4.04 o 
  -4  -4  12       15.50       17.33      3.04 o 
  -3  -4  12       15.24       17.55      2.85 o 
  -2  -4  12       32.20       31.94      3.12 o 
  -1  -4  12       46.42       50.51      3.64 o 
   0  -4  12       49.13       53.27      2.28 o 
   1  -4  12       58.88       54.13      2.49 o 
   2  -4  12        2.60        1.85      1.35 o 
   3  -4  12       22.26       22.50      2.34 o 
   4  -4  12       51.03       51.42      4.97 o 
   5  -4  12       13.70       18.93      3.56 o 
  -6  -3  12       83.82       89.36     10.57 o 
  -5  -3  12      101.50      110.67      3.51 o 
  -4  -3  12       81.56       75.77      3.14 o 
  -3  -3  12      110.43      100.85      5.40 o 
  -2  -3  12       49.55       64.55      3.05 o 
  -1  -3  12       67.65       61.61      2.73 o 
   0  -3  12       18.28       24.71      2.19 o 
   1  -3  12      152.97      138.34      4.61 o 
   2  -3  12      162.26      160.01      8.72 o 
   3  -3  12       54.85       37.73      3.48 o 
   4  -3  12      137.85      125.23      8.59 o 
   5  -3  12        1.71        1.12      1.71 o 
  -7  -2  12       11.10        8.05      2.42 o 
  -6  -2  12       27.89       30.33      5.23 o 
  -5  -2  12        0.24        0.32      1.00 o 
  -4  -2  12      119.31      123.54      4.42 o 
  -3  -2  12        3.75        2.92      1.19 o 
  -2  -2  12      121.45      125.82      4.17 o 
  -1  -2  12       53.83       55.77      2.48 o 
   0  -2  12        0.08       -0.33      1.50 o 
   1  -2  12       76.04       63.14      3.66 o 
   2  -2  12       33.97       37.22      6.42 o 
   3  -2  12      278.38      288.21      8.74 o 
   4  -2  12       74.50       64.25      4.66 o 
   5  -2  12       29.97       39.80      5.30 o 
  -7  -1  12       24.27       29.47      3.48 o 
  -6  -1  12       54.37       58.49      4.51 o 
  -5  -1  12        0.65        1.06      1.14 o 
  -4  -1  12       12.01        8.59      1.43 o 
  -3  -1  12      135.82      119.83      5.73 o 
  -2  -1  12        1.69       -0.07      0.91 o 
  -1  -1  12      618.89      636.12     11.68 o 
   0  -1  12        3.31        1.95      0.87 o 
   1  -1  12        1.57        4.41      1.28 o 
   2  -1  12        1.01        2.17      1.24 o 
   3  -1  12       33.22       38.19      3.54 o 
   4  -1  12       14.18       13.41      2.46 o 
   5  -1  12       16.27       21.05      3.11 o 
  -7   0  12       57.57       67.19      4.25 o 
  -6   0  12      104.43      105.37      5.42 o 
  -5   0  12        8.04        5.62      1.76 o 
  -4   0  12       58.59       70.13      3.62 o 
  -3   0  12       99.33       97.51      3.86 o 
  -2   0  12       79.91       89.81      4.42 o 
  -1   0  12      180.33      184.23      5.01 o 
   0   0  12      388.88      366.94      7.82 o 
   1   0  12       30.21       36.89      2.76 o 
   2   0  12       49.06       57.98      3.48 o 
   3   0  12        4.70        4.91      1.47 o 
   4   0  12        2.98        1.00      1.25 o 
   5   0  12       69.61       64.92      4.95 o 
  -7   1  12       16.90       18.70      2.54 o 
  -6   1  12        3.14        4.02      2.14 o 
  -5   1  12      101.78       93.62      7.28 o 
  -4   1  12       15.92       16.62      2.11 o 
  -3   1  12       26.31       26.46      2.84 o 
  -2   1  12       17.24       17.43      1.97 o 
  -1   1  12        3.61        3.40      1.32 o 
   0   1  12        8.57        6.68      1.46 o 
   1   1  12       88.98       91.79      3.90 o 
   2   1  12       21.58       27.48      2.64 o 
   3   1  12        5.59        3.01      1.65 o 
   4   1  12       11.11       18.28      3.31 o 
   5   1  12        9.62        7.38      2.25 o 
  -7   2  12        9.41        8.29      2.05 o 
  -6   2  12       10.20       14.19      2.23 o 
  -5   2  12        4.97        4.13      1.46 o 
  -4   2  12       23.55       25.82      2.47 o 
  -3   2  12       11.83       16.13      2.35 o 
  -2   2  12      154.10      150.32      4.21 o 
  -1   2  12      106.07       98.46      3.41 o 
   0   2  12        0.07        1.22      1.12 o 
   1   2  12        3.10        1.14      1.48 o 
   2   2  12       38.70       45.89      2.84 o 
   3   2  12       57.13       52.15      4.10 o 
   4   2  12        0.03        1.82      1.48 o 
   5   2  12        4.59        6.15      4.54 o 
  -6   3  12       51.08       57.97      3.91 o 
  -5   3  12        0.27        2.12      1.34 o 
  -4   3  12        3.35        4.48      1.66 o 
  -3   3  12        6.13        4.38      1.18 o 
  -2   3  12       97.68       94.80      3.45 o 
  -1   3  12       13.77        9.30      1.68 o 
   0   3  12       30.49       33.54      2.70 o 
   1   3  12       17.66       17.41      2.27 o 
   2   3  12       26.87       31.79      2.55 o 
   3   3  12       51.58       44.57      3.03 o 
   4   3  12       45.66       59.70      6.14 o 
  -6   4  12       77.29       83.71      4.57 o 
  -5   4  12       53.32       56.29      4.42 o 
  -4   4  12      105.17      107.16      4.73 o 
  -3   4  12        0.93       -0.07      1.00 o 
  -2   4  12        5.75        7.04      1.55 o 
  -1   4  12        0.06        0.83      1.11 o 
   0   4  12        0.25        2.60      1.12 o 
   1   4  12      387.60      397.98      7.95 o 
   2   4  12       28.11       29.85      3.92 o 
   3   4  12        9.30       13.71      2.88 o 
   4   4  12       13.75       19.58      3.41 o 
  -6   5  12        0.02       -0.94      2.14 o 
  -5   5  12       20.66       22.48      2.79 o 
  -4   5  12       46.88       51.43      3.34 o 
  -3   5  12      136.21      139.35      4.15 o 
  -2   5  12        2.17        3.55      2.25 o 
  -1   5  12       13.17       15.82      2.95 o 
   0   5  12       20.68       26.38      3.63 o 
   1   5  12        4.05        6.43      2.31 o 
   2   5  12      170.64      157.97     13.13 o 
   3   5  12       99.66      121.29      7.19 o 
  -5   6  12        0.22        0.13      2.00 o 
  -4   6  12      152.18      155.59      8.85 o 
  -3   6  12        0.48        1.13      2.17 o 
  -2   6  12       56.73       52.34      4.23 o 
  -1   6  12       14.31       12.28      2.84 o 
   0   6  12        1.10        0.27      1.59 o 
   1   6  12        0.47        0.84      1.73 o 
   2   6  12       31.39       22.14      3.60 o 
  -4   7  12        9.38       11.13      2.92 o 
  -3   7  12       30.34       28.62     11.39 o 
  -2   7  12       56.57       51.36      4.35 o 
  -1   7  12      145.20      159.50      7.72 o 
   0   7  12       40.87       49.65      5.03 o 
   1   7  12        1.21        0.97      1.92 o 
  -3  -8  13       13.08       15.44      2.99 o 
  -2  -8  13       10.62       11.42      3.48 o 
  -1  -8  13       51.99       60.74      5.59 o 
   0  -8  13       85.92      102.48     15.26 o 
   1  -8  13       78.87       71.87      6.29 o 
   2  -8  13       54.25       60.12      7.38 o 
  -4  -7  13        0.10        1.99      2.33 o 
  -3  -7  13       28.53       33.27      4.15 o 
  -2  -7  13       16.72       18.24      2.76 o 
  -1  -7  13       87.35       80.38      6.40 o 
   0  -7  13        0.34        2.53      1.90 o 
   1  -7  13      182.59      181.51      8.49 o 
   2  -7  13       57.85       68.73      6.22 o 
   3  -7  13       42.29       57.61     11.61 o 
  -5  -6  13        1.16        3.35      3.93 o 
  -4  -6  13        0.30        0.32      1.68 o 
  -3  -6  13       12.09        8.58      8.01 o 
  -2  -6  13       20.17       23.47      2.98 o 
  -1  -6  13       43.91       49.46      4.01 o 
   0  -6  13      217.20      218.60     11.61 o 
   1  -6  13      136.85      138.42      7.23 o 
   2  -6  13       23.99       28.20      4.04 o 
   3  -6  13        0.90        2.24      2.06 o 
   4  -6  13        6.93        2.63      4.48 o 
  -5  -5  13        4.90        2.46      1.95 o 
  -4  -5  13       14.00        4.97      6.49 o 
  -3  -5  13      143.81      134.39      6.77 o 
  -2  -5  13        5.76        4.99      1.86 o 
  -1  -5  13       12.97        9.00      1.94 o 
   0  -5  13       30.25       29.78      3.02 o 
   1  -5  13       89.18       81.69      6.34 o 
   2  -5  13       12.97       19.58      3.34 o 
   3  -5  13       22.12       30.66      4.19 o 
   4  -5  13        9.13        9.23      2.08 o 
  -6  -4  13        5.08        9.38      3.68 o 
  -5  -4  13       66.90       64.09      8.68 o 
  -4  -4  13       92.71       93.84     10.00 o 
  -3  -4  13       16.88       19.45      4.19 o 
  -2  -4  13       53.68       53.76      4.04 o 
  -1  -4  13       92.36       85.09      4.92 o 
   0  -4  13       20.79       17.25      1.55 o 
   1  -4  13       29.96       35.21      2.25 o 
   2  -4  13       61.38       68.45      3.50 o 
   3  -4  13       54.37       61.74      3.97 o 
   4  -4  13      105.11       25.68      3.73 o 
  -6  -3  13       77.41       78.85     10.23 o 
  -5  -3  13        0.36        1.81      1.79 o 
  -4  -3  13       26.60       23.48      2.85 o 
  -3  -3  13       26.40       26.56      2.21 o 
  -2  -3  13        0.09        2.13      1.05 o 
  -1  -3  13       18.55       11.38      1.69 o 
   0  -3  13      140.86      135.01      4.38 o 
   1  -3  13        7.04        4.00      1.56 o 
   2  -3  13        5.38        9.57      2.68 o 
   3  -3  13      177.03      172.86      6.50 o 
   4  -3  13       32.68       27.01      3.26 o 
   5  -3  13      116.18      118.62      8.92 o 
  -6  -2  13       52.16       58.16      3.83 o 
  -5  -2  13        0.24       -0.49      1.22 o 
  -4  -2  13      136.24      132.69     10.52 o 
  -3  -2  13       66.09       72.14      4.35 o 
  -2  -2  13       11.41       11.95      1.52 o 
  -1  -2  13       14.60       13.33      1.57 o 
   0  -2  13       18.74       19.52      1.86 o 
   1  -2  13       47.21       47.02      6.56 o 
   2  -2  13        8.63        8.60      2.03 o 
   3  -2  13       58.57       69.14      8.22 o 
   4  -2  13       25.66       23.04      4.64 o 
   5  -2  13        1.87        3.79      3.04 o 
  -6  -1  13        2.19       -1.13      1.33 o 
  -5  -1  13      183.72      164.93      5.49 o 
  -4  -1  13       20.73       25.04      2.51 o 
  -3  -1  13        0.54        2.46      1.24 o 
  -2  -1  13       13.54       16.27      2.02 o 
  -1  -1  13       53.92       64.35      7.61 o 
   0  -1  13        0.96        0.76      1.05 o 
   1  -1  13      143.94      147.68      4.78 o 
   2  -1  13       37.00       31.34      2.69 o 
   3  -1  13       51.06       54.83      4.36 o 
   4  -1  13       38.67       46.87      4.28 o 
   5  -1  13        4.77        2.25      2.06 o 
  -6   0  13        0.10       -2.47      1.24 o 
  -5   0  13       21.95       20.94      2.45 o 
  -4   0  13       30.31       26.39      2.60 o 
  -3   0  13       78.09       88.10      3.93 o 
  -2   0  13      491.22      456.81     11.26 o 
  -1   0  13        2.52        5.50      1.68 o 
   0   0  13        0.47        2.77      1.32 o 
   1   0  13       59.99       57.45      3.54 o 
   2   0  13       10.63        9.79      1.80 o 
   3   0  13       81.55       84.02      5.63 o 
   4   0  13       11.71       21.38      3.02 o 
  -6   1  13       85.82       80.57      5.98 o 
  -5   1  13       28.55       35.36      3.11 o 
  -4   1  13      135.73      139.29      4.98 o 
  -3   1  13       29.39       31.16      4.05 o 
  -2   1  13       45.42       43.25      3.62 o 
  -1   1  13       50.17       56.16      3.53 o 
   0   1  13      137.63      137.86      4.65 o 
   1   1  13       76.56       66.26      3.79 o 
   2   1  13        8.00       14.53      2.15 o 
   3   1  13       16.55       16.86      2.26 o 
   4   1  13       85.47       94.93      5.06 o 
  -6   2  13        7.57        9.83      2.07 o 
  -5   2  13        0.03       -0.03      1.27 o 
  -4   2  13      207.43      200.57      6.13 o 
  -3   2  13        0.51        0.52      1.32 o 
  -2   2  13        2.70        4.35      1.42 o 
  -1   2  13        0.12       -1.99      1.00 o 
   0   2  13      130.46      136.12      6.56 o 
   1   2  13       71.81       65.48      3.84 o 
   2   2  13       16.56       20.54      2.52 o 
   3   2  13        0.21        2.00      1.66 o 
   4   2  13        9.04        8.69      3.23 o 
  -6   3  13       16.23       16.35      2.41 o 
  -5   3  13       69.61       73.77      4.29 o 
  -4   3  13       95.26       95.94      6.65 o 
  -3   3  13       39.18       37.65      5.07 o 
  -2   3  13       81.96       85.33      3.49 o 
  -1   3  13       66.52       61.84      4.50 o 
   0   3  13        0.12        1.05      1.26 o 
   1   3  13        9.22        8.12      1.81 o 
   2   3  13        9.03       12.82      1.98 o 
   3   3  13      201.45      236.74      7.39 o 
  -5   4  13       37.53       34.20      3.60 o 
  -4   4  13       70.18       62.29      5.58 o 
  -3   4  13        6.45        8.65      3.14 o 
  -2   4  13       12.23        6.16      2.38 o 
  -1   4  13       40.69       41.53      2.89 o 
   0   4  13        0.09        0.39      1.16 o 
   1   4  13       13.73       16.51      1.69 o 
   2   4  13      226.01      224.18     18.71 o 
   3   4  13       15.81       18.75      4.42 o 
  -5   5  13       37.41       38.10      4.02 o 
  -4   5  13       17.95       15.47      2.05 o 
  -3   5  13       28.63       23.27      3.62 o 
  -2   5  13        2.36        2.29      2.74 o 
  -1   5  13       17.00       17.52      3.19 o 
   0   5  13       42.65       35.97     10.34 o 
   1   5  13        5.11       10.04      2.67 o 
   2   5  13        8.91       13.20      3.00 o 
  -4   6  13       11.21        9.43      2.82 o 
  -3   6  13       27.04       27.93      3.33 o 
  -2   6  13       19.01       21.59      3.46 o 
  -1   6  13        5.30        4.65      2.31 o 
   0   6  13       21.16       17.26      3.34 o 
   1   6  13       24.34       25.71      3.79 o 
  -1  -8  14        2.76        5.05      2.42 o 
   0  -8  14       68.94       67.98      7.05 o 
  -3  -7  14        0.20        1.13      1.77 o 
  -2  -7  14        1.06        2.61      1.78 o 
  -1  -7  14       20.55       26.29      4.06 o 
   0  -7  14        2.58        3.19      2.07 o 
   1  -7  14       52.27       53.90      7.53 o 
   2  -7  14       30.84       35.39      4.77 o 
  -4  -6  14        3.82        7.40      2.72 o 
  -3  -6  14       41.60       53.10      5.30 o 
  -2  -6  14       22.76       28.15      3.38 o 
  -1  -6  14       13.21        8.72      3.44 o 
   0  -6  14       29.22       30.77      4.32 o 
   1  -6  14       29.94       29.98      4.25 o 
   2  -6  14        0.05        1.35      2.10 o 
   3  -6  14        8.22        9.15      2.94 o 
  -5  -5  14       27.94       33.61      4.57 o 
  -4  -5  14        3.15        1.51      4.23 o 
  -3  -5  14        7.04        3.08      2.12 o 
  -2  -5  14      111.86      109.88      5.47 o 
  -1  -5  14       10.14        7.87      2.05 o 
   0  -5  14       40.63       47.84      3.90 o 
   1  -5  14       87.27       93.31      6.91 o 
   2  -5  14       12.97        9.27      7.64 o 
   3  -5  14        0.45        3.31      3.12 o 
  -5  -4  14       91.68      101.73      7.57 o 
  -4  -4  14       82.11      103.11      7.35 o 
  -3  -4  14        1.95        3.48      1.97 o 
  -2  -4  14       10.18       11.54      2.61 o 
  -1  -4  14       18.59       20.90      2.82 o 
   0  -4  14       80.62       91.15      3.24 o 
   1  -4  14        6.30        6.97      1.45 o 
   2  -4  14       28.92       36.50      3.21 o 
   3  -4  14       19.39       27.19      3.66 o 
   4  -4  14        3.17        2.53      2.14 o 
  -5  -3  14       41.99       44.39      5.11 o 
  -4  -3  14       44.36       55.91      3.05 o 
  -3  -3  14       76.28       63.96      9.10 o 
  -2  -3  14       75.86       73.96      3.53 o 
  -1  -3  14        0.00       -0.16      0.90 o 
   0  -3  14        8.84        7.35      1.37 o 
   1  -3  14       30.10       28.25      2.56 o 
   2  -3  14       32.66       28.30      3.07 o 
   3  -3  14      222.45      251.52      8.32 o 
   4  -3  14       14.30       18.70      2.98 o 
  -6  -2  14       11.90       14.77      2.41 o 
  -5  -2  14        2.94        1.73      1.59 o 
  -4  -2  14        5.03        1.99      2.74 o 
  -3  -2  14       13.40       14.13      1.99 o 
  -2  -2  14      156.10      159.04      4.57 o 
  -1  -2  14        2.71        2.10      1.06 o 
   0  -2  14       12.74        6.25      1.78 o 
   1  -2  14       27.18       19.66      2.65 o 
   2  -2  14       45.43       27.93      3.17 o 
   3  -2  14        0.27       -0.83      1.53 o 
   4  -2  14      107.15      107.50      5.66 o 
  -6  -1  14       63.45       61.50      4.87 o 
  -5  -1  14       41.81       43.53      5.78 o 
  -4  -1  14        4.49        4.01      1.54 o 
  -3  -1  14      135.09      123.18      5.09 o 
  -2  -1  14        9.66        8.97      1.67 o 
  -1  -1  14       44.03       58.56      4.16 o 
   0  -1  14        2.20        4.01      1.36 o 
   1  -1  14      148.28      146.91      4.99 o 
   2  -1  14       32.20       34.94      2.97 o 
   3  -1  14        0.38        3.30      1.90 o 
   4  -1  14       83.08       83.86      7.74 o 
  -6   0  14       40.85       36.88      3.28 o 
  -5   0  14       44.75       40.67      3.31 o 
  -4   0  14       29.65       23.77      2.57 o 
  -3   0  14        0.04       -0.45      1.47 o 
  -2   0  14        0.31       -1.10      1.20 o 
  -1   0  14       15.53       19.90      2.65 o 
   0   0  14      146.78      151.39      4.95 o 
   1   0  14       16.23       22.76      2.43 o 
   2   0  14       68.67       87.31      4.44 o 
   3   0  14        0.68        1.31      1.40 o 
   4   0  14       10.44       11.31      4.90 o 
  -6   1  14       25.96       21.97      3.93 o 
  -5   1  14        2.68        4.42      1.67 o 
  -4   1  14       67.69       70.32      4.18 o 
  -3   1  14       29.39       34.15      3.47 o 
  -2   1  14        3.26        3.61      1.67 o 
  -1   1  14        3.68        9.08      1.77 o 
   0   1  14       30.57       34.16      2.81 o 
   1   1  14       26.80       30.61      2.82 o 
   2   1  14       56.23       64.36      5.13 o 
   3   1  14       41.95       41.55      6.18 o 
   4   1  14       44.88       41.56      3.55 o 
  -6   2  14       41.93       41.06      4.55 o 
  -5   2  14        4.84        3.18      1.58 o 
  -4   2  14        0.50       -0.03      1.27 o 
  -3   2  14       76.21       83.51      8.20 o 
  -2   2  14       55.86       74.32      4.93 o 
  -1   2  14       20.09       18.29      2.26 o 
   0   2  14       27.04       30.71      2.80 o 
   1   2  14       10.99       18.63      2.29 o 
   2   2  14        0.42       -1.71      1.87 o 
   3   2  14       43.66       41.15      3.87 o 
  -5   3  14      126.29      130.54      6.37 o 
  -4   3  14        4.18        6.80      2.16 o 
  -3   3  14       15.89       14.96      2.51 o 
  -2   3  14        1.33        0.71      1.31 o 
  -1   3  14       25.09       22.09      5.91 o 
   0   3  14        6.82        9.28      2.46 o 
   1   3  14       30.41       36.63      3.53 o 
   2   3  14       23.90       17.34      2.65 o 
   3   3  14       18.07       19.43      2.58 o 
  -5   4  14       58.03       53.86      4.56 o 
  -4   4  14       36.98        4.10      2.19 o 
  -3   4  14       28.54       30.29      4.03 o 
  -2   4  14        6.93       14.80      2.09 o 
  -1   4  14        0.82        2.35      1.46 o 
   0   4  14        0.02        2.63      1.35 o 
   1   4  14       10.80       11.95      3.36 o 
   2   4  14      196.55      197.14     12.15 o 
  -4   5  14        1.31        0.01      1.81 o 
  -3   5  14       72.65       77.70      6.24 o 
  -2   5  14        1.74        3.04      3.75 o 
  -1   5  14       29.06       38.88      4.44 o 
   0   5  14        8.13        5.76      3.15 o 
   1   5  14      131.00      151.34      7.74 o 
  -1  -7  15      182.49      192.31      9.30 o 
   0  -7  15       92.43      110.95      8.19 o 
  -3  -6  15        3.25        7.52      2.72 o 
  -2  -6  15       17.15       24.11      5.56 o 
  -1  -6  15        6.44        6.22      2.10 o 
   0  -6  15        0.35       -0.89      1.95 o 
   1  -6  15       18.60       13.55      3.25 o 
   2  -6  15       81.06      111.41      8.40 o 
  -4  -5  15       40.89       34.51      4.54 o 
  -3  -5  15       14.19       10.11      2.89 o 
  -2  -5  15       32.44       34.51      4.23 o 
  -1  -5  15        4.58        7.80      2.18 o 
   0  -5  15       17.57       19.96      3.72 o 
   1  -5  15        0.10        0.41      1.97 o 
   2  -5  15       33.33       34.84      6.56 o 
  -4  -4  15        0.38        1.31      1.85 o 
  -3  -4  15       38.63       34.58      4.79 o 
  -2  -4  15       17.36       24.64      3.75 o 
  -1  -4  15       40.07       43.37      3.96 o 
   0  -4  15        5.67        6.62      1.74 o 
   1  -4  15        7.06        6.80      2.74 o 
   2  -4  15        0.59        0.82      1.62 o 
   3  -4  15       19.07       17.86      3.20 o 
  -5  -3  15      128.28       86.58     10.07 o 
  -4  -3  15       22.09       23.18      2.13 o 
  -3  -3  15        0.04        0.49      1.44 o 
  -2  -3  15        7.18       10.79      1.74 o 
  -1  -3  15        0.55        0.83      1.10 o 
   0  -3  15       19.37       23.65      3.51 o 
   1  -3  15       52.00       55.66      4.99 o 
   2  -3  15      128.68      132.60      7.38 o 
   3  -3  15       29.58       26.98      3.29 o 
  -5  -2  15       11.77       15.41      2.52 o 
  -4  -2  15       54.58       64.98      8.38 o 
  -3  -2  15       16.22       22.64      5.20 o 
  -2  -2  15      134.38      126.92     10.25 o 
  -1  -2  15       84.93       77.82      7.39 o 
   0  -2  15       11.64        9.87      2.10 o 
   1  -2  15        5.82       11.60      2.33 o 
   2  -2  15       19.65       24.72      4.92 o 
   3  -2  15       47.49       41.89      4.11 o 
  -5  -1  15        1.16        1.53      2.35 o 
  -4  -1  15       10.71       11.84      2.08 o 
  -3  -1  15      252.91      274.57      7.41 o 
  -2  -1  15       90.90       80.35      4.02 o 
  -1  -1  15       33.75       25.80      2.98 o 
   0  -1  15        7.24        7.29      2.44 o 
   1  -1  15       25.20       29.98      2.80 o 
   2  -1  15       88.07       85.95      5.65 o 
   3  -1  15      115.55       94.97      6.26 o 
  -5   0  15        0.10        2.37      1.47 o 
  -4   0  15       10.55        8.19      2.33 o 
  -3   0  15        0.40        2.52      1.44 o 
  -2   0  15      135.28      141.50      6.00 o 
  -1   0  15       87.33       97.87      5.26 o 
   0   0  15       61.97       71.02      7.53 o 
   1   0  15       10.34       12.95      2.04 o 
   2   0  15       21.26       16.84      2.38 o 
   3   0  15        0.27        2.17      1.44 o 
  -5   1  15       65.01       67.87      4.36 o 
  -4   1  15        1.84        1.59      1.51 o 
  -3   1  15       34.47       44.24      3.42 o 
  -2   1  15       60.12       63.74      4.66 o 
  -1   1  15        0.90        0.09      1.49 o 
   0   1  15        8.84       14.86      3.47 o 
   1   1  15      162.25      177.12      5.82 o 
   2   1  15       58.31       58.87      4.57 o 
   3   1  15       27.15       22.73      3.65 o 
  -5   2  15       33.28       30.21      3.07 o 
  -4   2  15       53.82       67.10      6.20 o 
  -3   2  15       44.44       36.20      3.72 o 
  -2   2  15       22.31       26.09      3.16 o 
  -1   2  15        1.93        0.77      1.42 o 
   0   2  15        4.49        6.11      1.69 o 
   1   2  15        2.21        4.47      1.71 o 
   2   2  15       67.62       63.40      4.78 o 
  -4   3  15       67.46       61.00      6.05 o 
  -3   3  15        6.74        6.27      2.08 o 
  -2   3  15        3.07        2.43      2.50 o 
  -1   3  15       37.78       48.62      4.95 o 
   0   3  15       14.46       15.08      4.46 o 
   1   3  15      106.37      116.68      6.18 o 
   2   3  15        0.20        2.27      1.87 o 
  -3   4  15       54.37       47.49      5.01 o 
  -2   4  15        5.80        3.11      1.84 o 
  -1   4  15        9.54        7.45      2.06 o 
   0   4  15        1.20        4.62      1.76 o 
   1   4  15      116.22      131.51     10.22 o 
  -2  -5  16        1.93        3.57      2.43 o 
  -1  -5  16       23.42       18.72      3.00 o 
   0  -5  16       10.59       15.75      3.61 o 
   1  -5  16       64.70       70.49      9.21 o 
  -3  -4  16      127.35      121.07     13.25 o 
  -2  -4  16        2.12        0.94      2.09 o 
  -1  -4  16        0.11        0.62      1.91 o 
   0  -4  16        2.55        5.35      2.67 o 
   1  -4  16        3.57        3.50      1.73 o 
   2  -4  16       76.28       62.59      4.51 o 
  -4  -3  16       87.82       81.31      9.97 o 
  -3  -3  16       21.95        2.14      2.56 o 
  -2  -3  16        7.43        5.11      1.81 o 
  -1  -3  16        4.75        6.62      3.38 o 
   0  -3  16        4.95        3.18      2.12 o 
   1  -3  16       12.40       16.99      3.12 o 
   2  -3  16        1.85        0.86      2.15 o 
  -4  -2  16       23.15       24.70      5.84 o 
  -3  -2  16       44.33       43.15      8.93 o 
  -2  -2  16        2.07       -0.45      1.64 o 
  -1  -2  16        5.40        7.64      1.81 o 
   0  -2  16        0.88        2.74      1.47 o 
   1  -2  16       24.33       14.21      2.60 o 
   2  -2  16        0.71        0.78      1.74 o 
  -4  -1  16        6.53       10.78      2.13 o 
  -3  -1  16       48.82       41.13      3.27 o 
  -2  -1  16      130.53      104.83      7.04 o 
  -1  -1  16        0.89        1.07      1.62 o 
   0  -1  16       17.07       17.39      2.84 o 
   1  -1  16       34.16       33.55      3.60 o 
   2  -1  16       31.94       43.78      4.22 o 
  -4   0  16       56.11       53.96      3.90 o 
  -3   0  16        1.06        5.08      1.75 o 
  -2   0  16        2.84        2.62      2.13 o 
  -1   0  16       15.22       21.00      6.89 o 
   0   0  16        0.78        1.11      1.67 o 
   1   0  16        0.22        2.01      1.53 o 
   2   0  16        5.58        6.74      1.85 o 
  -4   1  16       50.87       54.57      3.96 o 
  -3   1  16        1.02       -0.67      2.07 o 
  -2   1  16       47.15       63.63      6.92 o 
  -1   1  16       78.97       74.44      5.23 o 
   0   1  16        8.58       10.78      2.43 o 
   1   1  16        3.71        5.54      1.74 o 
  -4   2  16        1.56        0.32      1.46 o 
  -3   2  16       31.70       22.39      3.19 o 
  -2   2  16       35.83       45.06      4.07 o 
  -1   2  16        0.21        1.20      1.83 o 
   0   2  16       34.39       27.98      2.89 o 
   1   2  16       25.30       29.14      2.96 o 
  -3   3  16        0.89        3.81      2.66 o 
  -2   3  16        6.50       -1.11      2.24 o 
  -1   3  16       20.52       23.49      3.27 o 
   0   3  16        0.03        1.70      3.83 o 
  -1  -4  17       20.37       22.55      5.50 o 
  -2  -3  17        3.34       10.38      3.40 o 
  -1  -3  17       31.43       38.71      3.57 o 
   0  -3  17        0.85        0.41      1.53 o 
  -3  -2  17        0.40        0.51      1.49 o 
  -2  -2  17        5.83       11.14      2.32 o 
  -1  -2  17        8.12        5.27      1.68 o 
   0  -2  17        5.94        5.10      1.80 o 
  -3  -1  17       20.82       21.72      2.72 o 
  -2  -1  17      130.35      132.89      6.77 o 
  -1  -1  17        5.27        3.98      1.65 o 
   0  -1  17        6.81        4.16      2.01 o 
  -3   0  17      107.99      104.36      7.14 o 
  -2   0  17        1.94        8.15      1.95 o 
  -1   0  17        0.16        2.31      1.80 o 
   0   0  17       36.00       39.01      4.11 o 
  -2   1  17        0.09       -1.92      1.56 o 
  -1   1  17       25.98       21.41      3.19 o 
                                                 
